# Supplementary material for: Effect of nest composition, experience and nest quality on nest-building behaviour in the Bonelli’s Eagle
Source: Sci Rep. 2022 Mar 9;12:4146. doi: 10.1038/s41598-022-08028-z (PMC8907159; doi:10.1038/s41598-022-08028-z)
Supplement: Supplementary file 1 — Supplementary Information. [file 41598_2022_8028_MOESM1_ESM.xlsx]

## Sheet: Table S1 
Tabla S1. Weekly number of material contributions to the nests.
TERRI	WEEK	SEX	IND	EXPER	NESTQ2	NESTMAT	FRESH	HARD	CHICKS	BQI	YEAR
Te36	-16	1	36M01	5	2	5	1	4	2	1.92	2016
Te36	-16	2	36H01	5	2	5	3	2	2	1.92	2016
Te36	-15	1	36M01	5	2	0	0	0	2	1.92	2016
Te36	-15	2	36H01	5	2	0	0	0	2	1.92	2016
Te36	-14	1	36M01	5	2	0	0	0	2	1.92	2016
Te36	-14	2	36H01	5	2	0	0	0	2	1.92	2016
Te36	-13	1	36M01	5	2	0	0	0	2	1.92	2016
Te36	-13	2	36H01	5	2	0	0	0	2	1.92	2016
Te36	-12	1	36M01	5	2	0	0	0	2	1.92	2016
Te36	-12	2	36H01	5	2	1	1	0	2	1.92	2016
Te36	-11	1	36M01	5	2	11	1	10	2	1.92	2016
Te36	-11	2	36H01	5	2	5	0	5	2	1.92	2016
Te36	-10	1	36M01	5	2	6	4	2	2	1.92	2016
Te36	-10	2	36H01	5	2	6	0	6	2	1.92	2016
Te36	-9	1	36M01	5	2	0	0	0	2	1.92	2016
Te36	-9	2	36H01	5	2	0	0	0	2	1.92	2016
Te36	-8	1	36M01	5	2	0	0	0	2	1.92	2016
Te36	-8	2	36H01	5	2	1	1	0	2	1.92	2016
Te36	-7	1	36M01	5	2	1	0	1	2	1.92	2016
Te36	-7	2	36H01	5	2	1	0	1	2	1.92	2016
Te36	-6	1	36M01	5	2	10	3	7	2	1.92	2016
Te36	-6	2	36H01	5	2	7	0	7	2	1.92	2016
Te36	-5	1	36M01	5	2	0	0	0	2	1.92	2016
Te36	-5	2	36H01	5	2	0	0	0	2	1.92	2016
Te36	-4	1	36M01	5	2	0	0	0	2	1.92	2016
Te36	-4	2	36H01	5	2	0	0	0	2	1.92	2016
Te36	-3	1	36M01	5	2	0	0	0	2	1.92	2016
Te36	-3	2	36H01	5	2	0	0	0	2	1.92	2016
Te36	-2	1	36M01	5	2	5	5	0	2	1.92	2016
Te36	-2	2	36H01	5	2	1	1	0	2	1.92	2016
Te36	-1	1	36M01	5	2	1	1	0	2	1.92	2016
Te36	-1	2	36H01	5	2	0	0	0	2	1.92	2016
Al01	-13	1	01M88	11	1	0	0	0	2	2.08	2011
Al01	-13	2	01H88	13	1	0	0	0	2	2.08	2011
Al01	-10	1	01M88	11	1	0	0	0	2	2.08	2011
Al01	-10	2	01H88	13	1	0	0	0	2	2.08	2011
Al01	-7	1	01M88	11	1	0	0	0	2	2.08	2011
Al01	-7	2	01H88	13	1	0	0	0	2	2.08	2011
Al01	-3	1	01M88	11	1	2	2	0	2	2.08	2011
Al01	-3	2	01H88	13	1	1	1	0	2	2.08	2011
Al01	-2	1	01M88	11	1	4	3	1	2	2.08	2011
Al01	-2	2	01H88	13	1	3	2	1	2	2.08	2011
Al01	-1	1	01M88	11	1	3	3	0	2	2.08	2011
Al01	-1	2	01H88	13	1	3	2	1	2	2.08	2011
Te05	-15	1	05M01	2	2	0	0	0	0	0	2012
Te05	-15	2	05H01	9	2	0	0	0	0	0	2012
Te05	-14	1	05M01	2	2	0	0	0	0	0	2012
Te05	-14	2	05H01	9	2	0	0	0	0	0	2012
Te05	-13	1	05M01	2	2	10	9	1	0	0	2012
Te05	-13	2	05H01	9	2	24	18	6	0	0	2012
Te05	-12	1	05M01	2	2	1	1	0	0	0	2012
Te05	-12	2	05H01	9	2	2	1	1	0	0	2012
Te05	-11	1	05M01	2	2	0	0	0	0	0	2012
Te05	-11	2	05H01	9	2	2	2	0	0	0	2012
Te05	-10	1	05M01	2	2	0	0	0	0	0	2012
Te05	-10	2	05H01	9	2	0	0	0	0	0	2012
Te05	-9	1	05M01	2	2	0	0	0	0	0	2012
Te05	-9	2	05H01	9	2	0	0	0	0	0	2012
Te05	-8	1	05M01	2	2	0	0	0	0	0	2012
Te05	-8	2	05H01	9	2	0	0	0	0	0	2012
Te05	-7	1	05M01	2	2	16	16	0	0	0	2012
Te05	-7	2	05H01	9	2	19	17	2	0	0	2012
Te05	-6	1	05M01	2	2	0	0	0	0	0	2012
Te05	-6	2	05H01	9	2	0	0	0	0	0	2012
Te05	-5	1	05M01	2	2	2	2	0	0	0	2012
Te05	-5	2	05H01	9	2	2	2	0	0	0	2012
Te05	-4	1	05M01	2	2	2	2	0	0	0	2012
Te05	-4	2	05H01	9	2	1	1	0	0	0	2012
Te05	-3	1	05M01	2	2	0	0	0	0	0	2012
Te05	-3	2	05H01	9	2	0	0	0	0	0	2012
Te05	-2	1	05M01	2	2	0	0	0	0	0	2012
Te05	-2	2	05H01	9	2	1	1	0	0	0	2012
Te05	-1	1	05M01	2	2	4	3	1	0	0	2012
Te05	-1	2	05H01	9	2	11	10	1	0	0	2012
Te11	-12	1	11M01	11	1	0	0	0	0	0	2012
Te11	-12	2	11H01	11	1	0	0	0	0	0	2012
Te11	-11	1	11M01	11	1	0	0	0	0	0	2012
Te11	-11	2	11H01	11	1	0	0	0	0	0	2012
Te11	-10	1	11M01	11	1	0	0	0	0	0	2012
Te11	-10	2	11H01	11	1	0	0	0	0	0	2012
Te11	-9	1	11M01	11	1	0	0	0	0	0	2012
Te11	-9	2	11H01	11	1	0	0	0	0	0	2012
Te11	-8	1	11M01	11	1	2	1	1	0	0	2012
Te11	-8	2	11H01	11	1	1	1	0	0	0	2012
Te11	-7	1	11M01	11	1	0	0	0	0	0	2012
Te11	-7	2	11H01	11	1	0	0	0	0	0	2012
Te11	-6	1	11M01	11	1	0	0	0	0	0	2012
Te11	-6	2	11H01	11	1	0	0	0	0	0	2012
Te11	-5	1	11M01	11	1	0	0	0	0	0	2012
Te11	-5	2	11H01	11	1	0	0	0	0	0	2012
Te11	-4	1	11M01	11	1	2	1	1	0	0	2012
Te11	-4	2	11H01	11	1	3	0	3	0	0	2012
Te11	-3	1	11M01	11	1	6	4	2	0	0	2012
Te11	-3	2	11H01	11	1	3	2	1	0	0	2012
Te11	-2	1	11M01	11	1	0	0	0	0	0	2012
Te11	-2	2	11H01	11	1	2	2	0	0	0	2012
Te25	-14	1	25M01	3	1	0	0	0	1	0.97	2012
Te25	-14	2	25H01	9	1	0	0	0	1	0.97	2012
Te25	-13	1	25M01	3	1	1	0	1	1	0.97	2012
Te25	-13	2	25H01	9	1	2	1	1	1	0.97	2012
Te25	-12	1	25M01	3	1	0	0	0	1	0.97	2012
Te25	-12	2	25H01	9	1	0	0	0	1	0.97	2012
Te25	-11	1	25M01	3	1	0	0	0	1	0.97	2012
Te25	-11	2	25H01	9	1	0	0	0	1	0.97	2012
Te25	-9	1	25M01	3	1	6	0	6	1	0.97	2012
Te25	-9	2	25H01	9	1	8	3	5	1	0.97	2012
Te25	-8	1	25M01	3	1	0	0	0	1	0.97	2012
Te25	-8	2	25H01	9	1	0	0	0	1	0.97	2012
Te25	-7	1	25M01	3	1	3	0	3	1	0.97	2012
Te25	-7	2	25H01	9	1	3	1	2	1	0.97	2012
Te25	-6	1	25M01	3	1	0	0	0	1	0.97	2012
Te25	-6	2	25H01	9	1	0	0	0	1	0.97	2012
Te25	-5	1	25M01	3	1	1	1	0	1	0.97	2012
Te25	-5	2	25H01	9	1	1	1	0	1	0.97	2012
Te25	-3	1	25M01	3	1	2	2	0	1	0.97	2012
Te25	-3	2	25H01	9	1	2	2	0	1	0.97	2012
Te25	-2	1	25M01	3	1	2	2	0	1	0.97	2012
Te25	-2	2	25H01	9	1	2	2	0	1	0.97	2012
Te25	-1	1	25M01	3	1	1	0	1	1	0.97	2012
Te25	-1	2	25H01	9	1	2	2	0	1	0.97	2012
Te21	-13	1	21M01	11	1	0	0	0	2	1.94	2012
Te21	-13	2	21H01	11	1	0	0	0	2	1.94	2012
Te21	-12	1	21M01	11	1	10	6	4	2	1.94	2012
Te21	-12	2	21H01	11	1	6	2	4	2	1.94	2012
Te21	-11	1	21M01	11	1	0	0	0	2	1.94	2012
Te21	-11	2	21H01	11	1	0	0	0	2	1.94	2012
Te21	-10	1	21M01	11	1	0	0	0	2	1.94	2012
Te21	-10	2	21H01	11	1	0	0	0	2	1.94	2012
Te21	-9	1	21M01	11	1	0	0	0	2	1.94	2012
Te21	-9	2	21H01	11	1	0	0	0	2	1.94	2012
Te21	-8	1	21M01	11	1	3	3	0	2	1.94	2012
Te21	-8	2	21H01	11	1	3	2	1	2	1.94	2012
Te21	-7	1	21M01	11	1	1	0	1	2	1.94	2012
Te21	-7	2	21H01	11	1	0	0	0	2	1.94	2012
Te21	-6	1	21M01	11	1	1	0	1	2	1.94	2012
Te21	-6	2	21H01	11	1	3	3	0	2	1.94	2012
Te21	-5	1	21M01	11	1	1	0	1	2	1.94	2012
Te21	-5	2	21H01	11	1	0	0	0	2	1.94	2012
Te21	-4	1	21M01	11	1	0	0	0	2	1.94	2012
Te21	-4	2	21H01	11	1	0	0	0	2	1.94	2012
Te21	-3	1	21M01	11	1	0	0	0	2	1.94	2012
Te21	-3	2	21H01	11	1	0	0	0	2	1.94	2012
Te21	-2	1	21M01	11	1	4	2	2	2	1.94	2012
Te21	-2	2	21H01	11	1	2	2	0	2	1.94	2012
Te21	-1	1	21M01	11	1	1	1	0	2	1.94	2012
Te21	-1	2	21H01	11	1	1	1	0	2	1.94	2012
Te06	-11	1	06M01	6	1	0	0	0	2	1.94	2012
Te06	-11	2	06H01	5	1	0	0	0	2	1.94	2012
Te06	-10	1	06M01	6	1	1	0	1	2	1.94	2012
Te06	-10	2	06H01	5	1	1	0	1	2	1.94	2012
Te06	-9	1	06M01	6	1	0	0	0	2	1.94	2012
Te06	-9	2	06H01	5	1	0	0	0	2	1.94	2012
Te06	-8	1	06M01	6	1	0	0	0	2	1.94	2012
Te06	-8	2	06H01	5	1	0	0	0	2	1.94	2012
Te06	-7	1	06M01	6	1	0	0	0	2	1.94	2012
Te06	-7	2	06H01	5	1	0	0	0	2	1.94	2012
Te06	-6	1	06M01	6	1	0	0	0	2	1.94	2012
Te06	-6	2	06H01	5	1	0	0	0	2	1.94	2012
Te06	-5	1	06M01	6	1	0	0	0	2	1.94	2012
Te06	-5	2	06H01	5	1	0	0	0	2	1.94	2012
Te06	-4	1	06M01	6	1	0	0	0	2	1.94	2012
Te06	-4	2	06H01	5	1	0	0	0	2	1.94	2012
Te06	-2	1	06M01	6	1	0	0	0	2	1.94	2012
Te06	-2	2	06H01	5	1	0	0	0	2	1.94	2012
Te06	-1	1	06M01	6	1	0	0	0	2	1.94	2012
Te06	-1	2	06H01	5	1	1	1	0	2	1.94	2012
Te24	-16	1	24M01	9	1	0	0	0	2	2.08	2011
Te24	-16	2	24H01	9	1	0	0	0	2	2.08	2011
Te24	-14	1	24M01	9	1	0	0	0	2	2.08	2011
Te24	-14	2	24H01	9	1	0	0	0	2	2.08	2011
Te24	-12	1	24M01	9	1	1	1	0	2	2.08	2011
Te24	-12	2	24H01	9	1	2	1	1	2	2.08	2011
Te24	-10	1	24M01	9	1	0	0	0	2	2.08	2011
Te24	-10	2	24H01	9	1	0	0	0	2	2.08	2011
Te24	-7	1	24M01	9	1	0	0	0	2	2.08	2011
Te24	-7	2	24H01	9	1	0	0	0	2	2.08	2011
Te24	-6	1	24M01	9	1	0	0	0	2	2.08	2011
Te24	-6	2	24H01	9	1	0	0	0	2	2.08	2011
Te24	-5	1	24M01	9	1	0	0	0	2	2.08	2011
Te24	-5	2	24H01	9	1	0	0	0	2	2.08	2011
Te24	-4	1	24M01	9	1	0	0	0	2	2.08	2011
Te24	-4	2	24H01	9	1	0	0	0	2	2.08	2011
Te24	-3	1	24M01	9	1	0	0	0	2	2.08	2011
Te24	-3	2	24H01	9	1	0	0	0	2	2.08	2011
Te24	-2	1	24M01	9	1	0	0	0	2	2.08	2011
Te24	-2	2	24H01	9	1	0	0	0	2	2.08	2011
Te24	-1	1	24M01	9	1	0	0	0	2	2.08	2011
Te24	-1	2	24H01	9	1	0	0	0	2	2.08	2011
Te18	-14	1	18M01	14	1	3	3	0	2	2.08	2011
Te18	-14	2	18H01	14	1	1	0	1	2	2.08	2011
Te18	-12	1	18M01	14	1	2	0	2	2	2.08	2011
Te18	-12	2	18H01	14	1	1	0	1	2	2.08	2011
Te18	-10	1	18M01	14	1	0	0	0	2	2.08	2011
Te18	-10	2	18H01	14	1	0	0	0	2	2.08	2011
Te18	-8	1	18M01	14	1	0	0	0	2	2.08	2011
Te18	-8	2	18H01	14	1	0	0	0	2	2.08	2011
Te18	-6	1	18M01	14	1	3	0	3	2	2.08	2011
Te18	-6	2	18H01	14	1	2	0	2	2	2.08	2011
Te18	-5	1	18M01	14	1	2	2	0	2	2.08	2011
Te18	-5	2	18H01	14	1	0	0	0	2	2.08	2011
Te18	-4	1	18M01	14	1	4	2	2	2	2.08	2011
Te18	-4	2	18H01	14	1	3	2	1	2	2.08	2011
Te18	-3	1	18M01	14	1	1	1	0	2	2.08	2011
Te18	-3	2	18H01	14	1	0	0	0	2	2.08	2011
Te18	-2	1	18M01	14	1	2	2	0	2	2.08	2011
Te18	-2	2	18H01	14	1	2	2	0	2	2.08	2011
Te18	-1	1	18M01	14	1	4	3	1	2	2.08	2011
Te18	-1	2	18H01	14	1	0	0	0	2	2.08	2011
Te13	-14	1	13M01	10	1	0	0	0	2	2.08	2011
Te13	-14	2	13H01	10	1	0	0	0	2	2.08	2011
Te13	-10	1	13M01	10	1	0	0	0	2	2.08	2011
Te13	-10	2	13H01	10	1	0	0	0	2	2.08	2011
Te13	-8	1	13M01	10	1	0	0	0	2	2.08	2011
Te13	-8	2	13H01	10	1	0	0	0	2	2.08	2011
Te13	-6	1	13M01	10	1	0	0	0	2	2.08	2011
Te13	-6	2	13H01	10	1	4	4	0	2	2.08	2011
Te13	-5	1	13M01	10	1	8	6	2	2	2.08	2011
Te13	-5	2	13H01	10	1	9	6	3	2	2.08	2011
Te13	-4	1	13M01	10	1	0	0	0	2	2.08	2011
Te13	-4	2	13H01	10	1	0	0	0	2	2.08	2011
Te13	-3	1	13M01	10	1	10	7	3	2	2.08	2011
Te13	-3	2	13H01	10	1	11	10	1	2	2.08	2011
Te13	-2	1	13M01	10	1	4	4	0	2	2.08	2011
Te13	-2	2	13H01	10	1	5	5	0	2	2.08	2011
Te13	-1	1	13M01	10	1	1	1	0	2	2.08	2011
Te13	-1	2	13H01	10	1	1	1	0	2	2.08	2011
Te04	-15	1	04M01	14	1	0	0	0	2	2.08	2011
Te04	-15	2	04H01	9	1	0	0	0	2	2.08	2011
Te04	-13	1	04M01	14	1	0	0	0	2	2.08	2011
Te04	-13	2	04H01	9	1	1	0	1	2	2.08	2011
Te04	-10	1	04M01	14	1	0	0	0	2	2.08	2011
Te04	-10	2	04H01	9	1	0	0	0	2	2.08	2011
Te04	-9	1	04M01	14	1	0	0	0	2	2.08	2011
Te04	-9	2	04H01	9	1	1	0	1	2	2.08	2011
Te04	-7	1	04M01	14	1	2	1	1	2	2.08	2011
Te04	-7	2	04H01	9	1	5	3	2	2	2.08	2011
Te04	-6	1	04M01	14	1	0	0	0	2	2.08	2011
Te04	-6	2	04H01	9	1	0	0	0	2	2.08	2011
Te04	-4	1	04M01	14	1	2	1	1	2	2.08	2011
Te04	-4	2	04H01	9	1	3	3	0	2	2.08	2011
Te04	-3	1	04M01	14	1	2	2	0	2	2.08	2011
Te04	-3	2	04H01	9	1	1	1	0	2	2.08	2011
Te04	-2	1	04M01	14	1	8	7	1	2	2.08	2011
Te04	-2	2	04H01	9	1	5	2	3	2	2.08	2011
Te04	-1	1	04M01	14	1	7	7	0	2	2.08	2011
Te04	-1	2	04H01	9	1	1	1	0	2	2.08	2011
Te29	-16	1	29M01	5	2	0	0	0	1	1.04	2011
Te29	-16	2	29H01	1	2	0	0	0	1	1.04	2011
Te29	-14	1	29M01	5	2	0	0	0	1	1.04	2011
Te29	-14	2	29H01	1	2	2	0	2	1	1.04	2011
Te29	-12	1	29M01	5	2	0	0	0	1	1.04	2011
Te29	-12	2	29H01	1	2	0	0	0	1	1.04	2011
Te29	-10	1	29M01	5	2	0	0	0	1	1.04	2011
Te29	-10	2	29H01	1	2	0	0	0	1	1.04	2011
Te29	-8	1	29M01	5	2	0	0	0	1	1.04	2011
Te29	-8	2	29H01	1	2	0	0	0	1	1.04	2011
Te29	-7	1	29M01	5	2	0	0	0	1	1.04	2011
Te29	-7	2	29H01	1	2	0	0	0	1	1.04	2011
Te29	-6	1	29M01	5	2	2	2	0	1	1.04	2011
Te29	-6	2	29H01	1	2	3	3	0	1	1.04	2011
Te29	-5	1	29M01	5	2	2	1	1	1	1.04	2011
Te29	-5	2	29H01	1	2	1	1	0	1	1.04	2011
Te29	-4	1	29M01	5	2	3	3	0	1	1.04	2011
Te29	-4	2	29H01	1	2	2	1	1	1	1.04	2011
Te29	-3	1	29M01	5	2	3	3	0	1	1.04	2011
Te29	-3	2	29H01	1	2	4	4	0	1	1.04	2011
Te29	-2	1	29M01	5	2	2	2	0	1	1.04	2011
Te29	-2	2	29H01	1	2	1	1	0	1	1.04	2011
Te29	-1	1	29M01	5	2	4	4	0	1	1.04	2011
Te29	-1	2	29H01	1	2	1	1	0	1	1.04	2011
Te30	-16	1	30M01	3	2	9	1	8	1	0.97	2012
Te30	-16	2	30H01	5	2	5	0	5	1	0.97	2012
Te30	-15	1	30M01	3	2	7	3	4	1	0.97	2012
Te30	-15	2	30H01	5	2	4	2	2	1	0.97	2012
Te30	-14	1	30M01	3	2	5	3	2	1	0.97	2012
Te30	-14	2	30H01	5	2	3	0	3	1	0.97	2012
Te30	-13	1	30M01	3	2	0	0	0	1	0.97	2012
Te30	-13	2	30H01	5	2	0	0	0	1	0.97	2012
Te30	-12	1	30M01	3	2	1	0	1	1	0.97	2012
Te30	-12	2	30H01	5	2	2	1	1	1	0.97	2012
Te30	-11	1	30M01	3	2	0	0	0	1	0.97	2012
Te30	-11	2	30H01	5	2	0	0	0	1	0.97	2012
Te30	-10	1	30M01	3	2	0	0	0	1	0.97	2012
Te30	-10	2	30H01	5	2	0	0	0	1	0.97	2012
Te30	-9	1	30M01	3	2	0	0	0	1	0.97	2012
Te30	-9	2	30H01	5	2	0	0	0	1	0.97	2012
Te30	-8	1	30M01	3	2	0	0	0	1	0.97	2012
Te30	-8	2	30H01	5	2	0	0	0	1	0.97	2012
Te30	-7	1	30M01	3	2	2	2	0	1	0.97	2012
Te30	-7	2	30H01	5	2	2	2	0	1	0.97	2012
Te30	-6	1	30M01	3	2	0	0	0	1	0.97	2012
Te30	-6	2	30H01	5	2	1	0	1	1	0.97	2012
Te30	-5	1	30M01	3	2	9	3	6	1	0.97	2012
Te30	-5	2	30H01	5	2	9	8	1	1	0.97	2012
Te30	-4	1	30M01	3	2	0	0	0	1	0.97	2012
Te30	-4	2	30H01	5	2	0	0	0	1	0.97	2012
Te30	-3	1	30M01	3	2	4	3	1	1	0.97	2012
Te30	-3	2	30H01	5	2	2	2	0	1	0.97	2012
Te30	-2	1	30M01	3	2	2	0	2	1	0.97	2012
Te30	-2	2	30H01	5	2	0	0	0	1	0.97	2012
Te03	-15	1	03M01	10	2	10	0	10	2	1.94	2012
Te03	-15	2	03H01	11	2	7	1	6	2	1.94	2012
Te03	-14	1	03M01	10	2	10	2	8	2	1.94	2012
Te03	-14	2	03H01	11	2	7	3	4	2	1.94	2012
Te03	-13	1	03M01	10	2	0	0	0	2	1.94	2012
Te03	-13	2	03H01	11	2	0	0	0	2	1.94	2012
Te03	-12	1	03M01	10	2	4	0	4	2	1.94	2012
Te03	-12	2	03H01	11	2	6	5	1	2	1.94	2012
Te03	-11	1	03M01	10	2	2	1	1	2	1.94	2012
Te03	-11	2	03H01	11	2	2	2	0	2	1.94	2012
Te03	-10	1	03M01	10	2	0	0	0	2	1.94	2012
Te03	-10	2	03H01	11	2	0	0	0	2	1.94	2012
Te03	-9	1	03M01	10	2	0	0	0	2	1.94	2012
Te03	-9	2	03H01	11	2	0	0	0	2	1.94	2012
Te03	-8	1	03M01	10	2	0	0	0	2	1.94	2012
Te03	-8	2	03H01	11	2	1	0	1	2	1.94	2012
Te03	-7	1	03M01	10	2	0	0	0	2	1.94	2012
Te03	-7	2	03H01	11	2	0	0	0	2	1.94	2012
Te03	-6	1	03M01	10	2	1	0	1	2	1.94	2012
Te03	-6	2	03H01	11	2	5	1	4	2	1.94	2012
Te03	-5	1	03M01	10	2	7	7	0	2	1.94	2012
Te03	-5	2	03H01	11	2	4	3	1	2	1.94	2012
Te03	-4	1	03M01	10	2	0	0	0	2	1.94	2012
Te03	-4	2	03H01	11	2	1	1	0	2	1.94	2012
Te03	-3	1	03M01	10	2	3	3	0	2	1.94	2012
Te03	-3	2	03H01	11	2	2	1	1	2	1.94	2012
Te03	-2	1	03M01	10	2	4	2	2	2	1.94	2012
Te03	-2	2	03H01	11	2	3	1	2	2	1.94	2012
Te03	-1	1	03M01	10	2	17	13	4	2	1.94	2012
Te03	-1	2	03H01	11	2	4	1	3	2	1.94	2012
Te14	-15	1	14M01	13	1	5	1	4	2	1.86	2014
Te14	-15	2	14H01	16	1	2	0	2	2	1.86	2014
Te14	-14	1	14M01	13	1	0	0	0	2	1.86	2014
Te14	-14	2	14H01	16	1	0	0	0	2	1.86	2014
Te14	-13	1	14M01	13	1	12	2	10	2	1.86	2014
Te14	-13	2	14H01	16	1	4	2	2	2	1.86	2014
Te14	-12	1	14M01	13	1	11	4	7	2	1.86	2014
Te14	-12	2	14H01	16	1	5	2	3	2	1.86	2014
Te14	-11	1	14M01	13	1	0	0	0	2	1.86	2014
Te14	-11	2	14H01	16	1	0	0	0	2	1.86	2014
Te14	-10	1	14M01	13	1	0	0	0	2	1.86	2014
Te14	-10	2	14H01	16	1	0	0	0	2	1.86	2014
Te14	-9	1	14M01	13	1	15	10	5	2	1.86	2014
Te14	-9	2	14H01	16	1	9	8	1	2	1.86	2014
Te14	-8	1	14M01	13	1	0	0	0	2	1.86	2014
Te14	-8	2	14H01	16	1	0	0	0	2	1.86	2014
Te14	-7	1	14M01	13	1	0	0	0	2	1.86	2014
Te14	-7	2	14H01	16	1	0	0	0	2	1.86	2014
Te14	-6	1	14M01	13	1	0	0	0	2	1.86	2014
Te14	-6	2	14H01	16	1	0	0	0	2	1.86	2014
Te14	-5	1	14M01	13	1	16	10	6	2	1.86	2014
Te14	-5	2	14H01	16	1	8	6	2	2	1.86	2014
Te14	-4	1	14M01	13	1	2	2	0	2	1.86	2014
Te14	-4	2	14H01	16	1	2	2	0	2	1.86	2014
Te14	-3	1	14M01	13	1	0	0	0	2	1.86	2014
Te14	-3	2	14H01	16	1	0	0	0	2	1.86	2014
Te14	-2	1	14M01	13	1	5	5	0	2	1.86	2014
Te14	-2	2	14H01	16	1	2	2	0	2	1.86	2014
Te14	-1	1	14M01	13	1	1	1	0	2	1.86	2014
Te14	-1	2	14H01	16	1	1	1	0	2	1.86	2014
Te16	-15	1	16M01	13	1	10	3	7	2	1.86	2014
Te16	-15	2	16H01	14	1	4	1	3	2	1.86	2014
Te16	-14	1	16M01	13	1	0	0	0	2	1.86	2014
Te16	-14	2	16H01	14	1	0	0	0	2	1.86	2014
Te16	-13	1	16M01	13	1	9	5	4	2	1.86	2014
Te16	-13	2	16H01	14	1	9	6	3	2	1.86	2014
Te16	-12	1	16M01	13	1	2	1	1	2	1.86	2014
Te16	-12	2	16H01	14	1	2	1	1	2	1.86	2014
Te16	-11	1	16M01	13	1	0	0	0	2	1.86	2014
Te16	-11	2	16H01	14	1	0	0	0	2	1.86	2014
Te16	-10	1	16M01	13	1	0	0	0	2	1.86	2014
Te16	-10	2	16H01	14	1	0	0	0	2	1.86	2014
Te16	-9	1	16M01	13	1	0	0	0	2	1.86	2014
Te16	-9	2	16H01	14	1	0	0	0	2	1.86	2014
Te16	-8	1	16M01	13	1	0	0	0	2	1.86	2014
Te16	-8	2	16H01	14	1	0	0	0	2	1.86	2014
Te16	-7	1	16M01	13	1	9	6	3	2	1.86	2014
Te16	-7	2	16H01	14	1	5	4	1	2	1.86	2014
Te16	-6	1	16M01	13	1	0	0	0	2	1.86	2014
Te16	-6	2	16H01	14	1	0	0	0	2	1.86	2014
Te16	-5	1	16M01	13	1	8	6	2	2	1.86	2014
Te16	-5	2	16H01	14	1	4	2	2	2	1.86	2014
Te16	-4	1	16M01	13	1	12	10	2	2	1.86	2014
Te16	-4	2	16H01	14	1	6	5	1	2	1.86	2014
Te16	-3	1	16M01	13	1	2	2	0	2	1.86	2014
Te16	-3	2	16H01	14	1	2	2	0	2	1.86	2014
Te16	-2	1	16M01	13	1	0	0	0	2	1.86	2014
Te16	-2	2	16H01	14	1	0	0	0	2	1.86	2014
Te16	-1	1	16M01	13	1	0	0	0	2	1.86	2014
Te16	-1	2	16H01	14	1	0	0	0	2	1.86	2014

## Sheet: Table S2
Table S2. Daily number of material constributions to the nests (material item).
TERRI	DATE	WEEK	SEX	IND	EXPER	NESTMAT	FRESH	HARD	YEAR	SPECIES
Te36	2015-10-24	-16	1	36M01	5	1	0	1	2016	Unidentified
Te36	2015-10-24	-16	1	36M01	5	1	1	0	2016	Pinus halepensis
Te36	2015-10-24	-16	1	36M01	5	1	0	1	2016	Unidentified
Te36	2015-10-24	-16	1	36M01	5	1	0	1	2016	Unidentified
Te36	2015-10-24	-16	1	36M01	5	1	0	1	2016	Unidentified
Te36	2015-10-24	-16	2	36H01	5	1	0	1	2016	Unidentified
Te36	2015-10-24	-16	2	36H01	5	1	0	1	2016	Unidentified
Te36	2015-10-24	-16	2	36H01	5	1	1	0	2016	Pinus halepensis
Te36	2015-10-24	-16	2	36H01	5	1	1	0	2016	Pinus halepensis
Te36	2015-10-24	-16	2	36H01	5	1	1	0	2016	Pinus halepensis
Te36	2015-11-19	-12	2	36H01	5	1	1	0	2016	Pinus halepensis
Te36	2015-11-28	-11	1	36M01	5	1	0	1	2016	Unidentified
Te36	2015-11-28	-11	1	36M01	5	1	0	1	2016	Unidentified
Te36	2015-11-28	-11	1	36M01	5	1	0	1	2016	Unidentified
Te36	2015-11-28	-11	1	36M01	5	1	1	0	2016	Pinus halepensis
Te36	2015-11-28	-11	1	36M01	5	1	0	1	2016	Unidentified
Te36	2015-11-28	-11	1	36M01	5	1	0	1	2016	Unidentified
Te36	2015-11-28	-11	1	36M01	5	1	0	1	2016	Unidentified
Te36	2015-11-28	-11	1	36M01	5	1	0	1	2016	Unidentified
Te36	2015-11-28	-11	1	36M01	5	1	0	1	2016	Unidentified
Te36	2015-11-28	-11	1	36M01	5	1	0	1	2016	Unidentified
Te36	2015-11-28	-11	1	36M01	5	1	0	1	2016	Unidentified
Te36	2015-11-28	-11	2	36H01	5	1	0	1	2016	Unidentified
Te36	2015-11-28	-11	2	36H01	5	1	0	1	2016	Unidentified
Te36	2015-11-28	-11	2	36H01	5	1	0	1	2016	Unidentified
Te36	2015-11-28	-11	2	36H01	5	1	0	1	2016	Unidentified
Te36	2015-11-28	-11	2	36H01	5	1	0	1	2016	Unidentified
Te36	2015-12-04	-10	1	36M01	5	1	1	0	2016	Pinus halepensis
Te36	2015-12-04	-10	1	36M01	5	1	0	1	2016	Unidentified
Te36	2015-12-04	-10	1	36M01	5	1	0	1	2016	Unidentified
Te36	2015-12-04	-10	1	36M01	5	1	1	0	2016	Pinus halepensis
Te36	2015-12-04	-10	1	36M01	5	1	1	0	2016	Pinus halepensis
Te36	2015-12-04	-10	1	36M01	5	1	1	0	2016	Pinus halepensis
Te36	2015-12-04	-10	2	36H01	5	1	0	1	2016	Unidentified
Te36	2015-12-04	-10	2	36H01	5	1	0	1	2016	Unidentified
Te36	2015-12-04	-10	2	36H01	5	1	0	1	2016	Pinus halepensis
Te36	2015-12-04	-10	2	36H01	5	1	0	1	2016	Unidentified
Te36	2015-12-04	-10	2	36H01	5	1	0	1	2016	Unidentified
Te36	2015-12-04	-10	2	36H01	5	1	0	1	2016	Unidentified
Te36	2015-12-18	-8	2	36H01	5	1	1	0	2016	Pinus halepensis
Te36	2015-12-24	-7	1	36M01	5	1	0	1	2016	Unidentified
Te36	2015-12-24	-7	2	36H01	5	1	0	1	2016	Unidentified
Te36	2016-01-02	-6	1	36M01	5	1	0	1	2016	Unidentified
Te36	2016-01-02	-6	1	36M01	5	1	0	1	2016	Unidentified
Te36	2016-01-02	-6	1	36M01	5	1	0	1	2016	Unidentified
Te36	2016-01-02	-6	1	36M01	5	1	0	1	2016	Unidentified
Te36	2016-01-02	-6	1	36M01	5	1	0	1	2016	Unidentified
Te36	2016-01-02	-6	1	36M01	5	1	1	0	2016	Pinus halepensis
Te36	2016-01-02	-6	1	36M01	5	1	0	1	2016	Unidentified
Te36	2016-01-02	-6	1	36M01	5	1	0	1	2016	Unidentified
Te36	2016-01-02	-6	1	36M01	5	1	1	0	2016	Pinus halepensis
Te36	2016-01-02	-6	1	36M01	5	1	1	0	2016	Pinus halepensis
Te36	2016-01-02	-6	2	36H01	5	1	0	1	2016	Unidentified
Te36	2016-01-02	-6	2	36H01	5	1	0	1	2016	Unidentified
Te36	2016-01-02	-6	2	36H01	5	1	0	1	2016	Unidentified
Te36	2016-01-02	-6	2	36H01	5	1	0	1	2016	Unidentified
Te36	2016-01-02	-6	2	36H01	5	1	0	1	2016	Unidentified
Te36	2016-01-02	-6	2	36H01	5	1	0	1	2016	Unidentified
Te36	2016-01-02	-6	2	36H01	5	1	0	1	2016	Unidentified
Te36	2016-01-28	-2	1	36M01	5	1	1	0	2016	Pinus halepensis
Te36	2016-01-28	-2	1	36M01	5	1	1	0	2016	Pinus halepensis
Te36	2016-01-28	-2	1	36M01	5	1	1	0	2016	Ephedra fragilis
Te36	2016-01-28	-2	1	36M01	5	1	1	0	2016	Ephedra fragilis
Te36	2016-01-28	-2	1	36M01	5	1	1	0	2016	Stipa tenacissima
Te36	2016-01-28	-2	2	36H01	5	1	1	0	2016	Pinus halepensis
Te36	2016-02-05	-1	1	36M01	5	1	1	0	2016	Stipa tenacissima
Al01	2010-12-25	-3	1	01M88	11	1	1	0	2011	Unidentified
Al01	2010-12-25	-3	1	01M88	11	1	1	0	2011	Unidentified
Al01	2010-12-25	-3	2	01H88	13	1	1	0	2011	Unidentified
Al01	2011-01-03	-2	2	01H88	13	1	0	1	2011	Retama sphaerocarpa
Al01	2011-01-03	-2	2	01H88	13	1	1	0	2011	Unidentified
Al01	2011-01-03	-2	1	01M88	11	1	0	1	2011	Unidentified
Al01	2011-01-03	-2	1	01M88	11	1	1	0	2011	Unidentified
Al01	2011-01-03	-2	2	01H88	13	1	1	0	2011	Olea europaea
Al01	2011-01-03	-2	1	01M88	11	1	1	0	2011	Unidentified
Al01	2011-01-03	-2	1	01M88	11	1	1	0	2011	Unidentified
Al01	2011-01-12	-1	1	01M88	11	1	1	0	2011	Olea europaea
Al01	2011-01-12	-1	2	01H88	13	1	0	1	2011	Stipa tenacissima
Al01	2011-01-12	-1	2	01H88	13	1	1	0	2011	Olea europaea
Al01	2011-01-12	-1	2	01H88	13	1	1	0	2011	Unidentified
Al01	2011-01-12	-1	1	01M88	11	1	1	0	2011	Olea europaea
Al01	2011-01-12	-1	1	01M88	11	1	1	0	2011	Olea europaea
Te05	2011-11-14	-13	1	05M01	2	1	0	1	2012	Unidentified
Te05	2011-11-14	-13	1	05M01	2	1	1	0	2012	Pinus halepensis
Te05	2011-11-14	-13	1	05M01	2	1	1	0	2012	Pinus halepensis
Te05	2011-11-14	-13	1	05M01	2	1	1	0	2012	Pinus halepensis
Te05	2011-11-14	-13	1	05M01	2	1	1	0	2012	Pinus halepensis
Te05	2011-11-14	-13	1	05M01	2	1	1	0	2012	Pinus halepensis
Te05	2011-11-14	-13	1	05M01	2	1	1	0	2012	Pinus halepensis
Te05	2011-11-14	-13	1	05M01	2	1	1	0	2012	Pinus halepensis
Te05	2011-11-14	-13	1	05M01	2	1	1	0	2012	Pinus halepensis
Te05	2011-11-14	-13	1	05M01	2	1	1	0	2012	Pinus halepensis
Te05	2011-11-14	-13	2	05H01	9	1	1	0	2012	Pinus halepensis
Te05	2011-11-14	-13	2	05H01	9	1	1	0	2012	Pinus halepensis
Te05	2011-11-14	-13	2	05H01	9	1	1	0	2012	Unidentified
Te05	2011-11-14	-13	2	05H01	9	1	1	0	2012	Pinus halepensis
Te05	2011-11-14	-13	2	05H01	9	1	0	1	2012	Unidentified
Te05	2011-11-14	-13	2	05H01	9	1	0	1	2012	Unidentified
Te05	2011-11-14	-13	2	05H01	9	1	1	0	2012	Pinus halepensis
Te05	2011-11-14	-13	2	05H01	9	1	1	0	2012	Pinus halepensis
Te05	2011-11-14	-13	2	05H01	9	1	0	1	2012	Unidentified
Te05	2011-11-14	-13	2	05H01	9	1	1	0	2012	Pinus halepensis
Te05	2011-11-14	-13	2	05H01	9	1	1	0	2012	Pinus halepensis
Te05	2011-11-14	-13	2	05H01	9	1	1	0	2012	Pinus halepensis
Te05	2011-11-14	-13	2	05H01	9	1	1	0	2012	Pinus halepensis
Te05	2011-11-14	-13	2	05H01	9	1	1	0	2012	Pinus halepensis
Te05	2011-11-14	-13	2	05H01	9	1	0	1	2012	Unidentified
Te05	2011-11-14	-13	2	05H01	9	1	0	1	2012	Unidentified
Te05	2011-11-14	-13	2	05H01	9	1	1	0	2012	Pinus halepensis
Te05	2011-11-14	-13	2	05H01	9	1	1	0	2012	Pinus halepensis
Te05	2011-11-14	-13	2	05H01	9	1	1	0	2012	Pinus halepensis
Te05	2011-11-14	-13	2	05H01	9	1	0	1	2012	Unidentified
Te05	2011-11-14	-13	2	05H01	9	1	1	0	2012	Pinus halepensis
Te05	2011-11-14	-13	2	05H01	9	1	1	0	2012	Pinus halepensis
Te05	2011-11-14	-13	2	05H01	9	1	1	0	2012	Pinus halepensis
Te05	2011-11-14	-13	2	05H01	9	1	1	0	2012	Pinus halepensis
Te05	2011-11-22	-12	1	05M01	2	1	1	0	2012	Pinus halepensis
Te05	2011-11-22	-12	2	05H01	9	1	0	1	2012	Unidentified
Te05	2011-11-22	-12	2	05H01	9	1	1	0	2012	Pinus halepensis
Te05	2011-11-29	-11	2	05H01	9	1	1	0	2012	Pinus halepensis
Te05	2011-11-29	-11	2	05H01	9	1	1	0	2012	Pinus halepensis
Te05	2011-12-26	-7	1	05M01	2	1	1	0	2012	Pinus halepensis
Te05	2011-12-26	-7	1	05M01	2	1	1	0	2012	Pinus halepensis
Te05	2011-12-26	-7	1	05M01	2	1	1	0	2012	Pinus halepensis
Te05	2011-12-26	-7	1	05M01	2	1	1	0	2012	Pinus halepensis
Te05	2011-12-26	-7	1	05M01	2	1	1	0	2012	Unidentified
Te05	2011-12-26	-7	1	05M01	2	1	1	0	2012	Pinus halepensis
Te05	2011-12-26	-7	1	05M01	2	1	1	0	2012	Pinus halepensis
Te05	2011-12-26	-7	1	05M01	2	1	1	0	2012	Pinus halepensis
Te05	2011-12-26	-7	1	05M01	2	1	1	0	2012	Pinus halepensis
Te05	2011-12-26	-7	1	05M01	2	1	1	0	2012	Pinus halepensis
Te05	2011-12-26	-7	1	05M01	2	1	1	0	2012	Pinus halepensis
Te05	2011-12-26	-7	1	05M01	2	1	1	0	2012	Pinus halepensis
Te05	2011-12-26	-7	1	05M01	2	1	1	0	2012	Unidentified
Te05	2011-12-26	-7	1	05M01	2	1	1	0	2012	Pinus halepensis
Te05	2011-12-26	-7	1	05M01	2	1	1	0	2012	Unidentified
Te05	2011-12-26	-7	1	05M01	2	1	1	0	2012	Pinus halepensis
Te05	2011-12-26	-7	2	05H01	9	1	1	0	2012	Pinus halepensis
Te05	2011-12-26	-7	2	05H01	9	1	1	0	2012	Pinus halepensis
Te05	2011-12-26	-7	2	05H01	9	1	1	0	2012	Pinus halepensis
Te05	2011-12-26	-7	2	05H01	9	1	1	0	2012	Pinus halepensis
Te05	2011-12-26	-7	2	05H01	9	1	0	1	2012	Unidentified
Te05	2011-12-26	-7	2	05H01	9	1	1	0	2012	Pinus halepensis
Te05	2011-12-26	-7	2	05H01	9	1	1	0	2012	Pinus halepensis
Te05	2011-12-26	-7	2	05H01	9	1	1	0	2012	Pinus halepensis
Te05	2011-12-26	-7	2	05H01	9	1	1	0	2012	Pinus halepensis
Te05	2011-12-26	-7	2	05H01	9	1	1	0	2012	Pinus halepensis
Te05	2011-12-26	-7	2	05H01	9	1	1	0	2012	Pinus halepensis
Te05	2011-12-26	-7	2	05H01	9	1	1	0	2012	Pinus halepensis
Te05	2011-12-26	-7	2	05H01	9	1	0	1	2012	Unidentified
Te05	2011-12-26	-7	2	05H01	9	1	1	0	2012	Pinus halepensis
Te05	2011-12-26	-7	2	05H01	9	1	1	0	2012	Unidentified
Te05	2011-12-26	-7	2	05H01	9	1	1	0	2012	Unidentified
Te05	2011-12-26	-7	2	05H01	9	1	1	0	2012	Pinus halepensis
Te05	2011-12-26	-7	2	05H01	9	1	1	0	2012	Pinus halepensis
Te05	2011-12-26	-7	2	05H01	9	1	1	0	2012	Pinus halepensis
Te05	2012-01-10	-5	1	05M01	2	1	1	0	2012	Pinus halepensis
Te05	2012-01-10	-5	1	05M01	2	1	1	0	2012	Pinus halepensis
Te05	2012-01-10	-5	2	05H01	9	1	1	0	2012	Pinus halepensis
Te05	2012-01-10	-5	2	05H01	9	1	1	0	2012	Pinus halepensis
Te05	2012-01-18	-4	1	05M01	2	1	1	0	2012	Pinus halepensis
Te05	2012-01-18	-4	1	05M01	2	1	1	0	2012	Pinus halepensis
Te05	2012-01-18	-4	2	05H01	9	1	1	0	2012	Pinus halepensis
Te05	2012-01-31	-2	2	05H01	9	1	1	0	2012	Pinus halepensis
Te05	2012-02-07	-1	1	05M01	2	1	1	0	2012	Pinus halepensis
Te05	2012-02-07	-1	1	05M01	2	1	1	0	2012	Pinus halepensis
Te05	2012-02-07	-1	1	05M01	2	1	1	0	2012	Pinus halepensis
Te05	2012-02-07	-1	1	05M01	2	1	0	1	2012	Unidentified
Te05	2012-02-07	-1	2	05H01	9	1	1	0	2012	Pinus halepensis
Te05	2012-02-07	-1	2	05H01	9	1	1	0	2012	Unidentified
Te05	2012-02-07	-1	2	05H01	9	1	1	0	2012	Pinus halepensis
Te05	2012-02-07	-1	2	05H01	9	1	0	1	2012	Unidentified
Te05	2012-02-07	-1	2	05H01	9	1	1	0	2012	Unidentified
Te05	2012-02-07	-1	2	05H01	9	1	1	0	2012	Unidentified
Te05	2012-02-07	-1	2	05H01	9	1	1	0	2012	Palmito
Te05	2012-02-07	-1	2	05H01	9	1	1	0	2012	Pinus halepensis
Te05	2012-02-07	-1	2	05H01	9	1	1	0	2012	Unidentified
Te05	2012-02-07	-1	2	05H01	9	1	1	0	2012	Unidentified
Te05	2012-02-07	-1	2	05H01	9	1	1	0	2012	Unidentified
Te11	2011-11-30	-8	1	11M01	11	1	1	0	2012	Unidentified
Te11	2011-11-30	-8	1	11M01	11	1	0	1	2012	Unidentified
Te11	2011-11-30	-8	2	11H01	11	1	1	0	2012	Unidentified
Te11	2011-12-27	-4	1	11M01	11	1	0	1	2012	Unidentified
Te11	2011-12-27	-4	1	11M01	11	1	1	0	2012	Unidentified
Te11	2011-12-27	-4	2	11H01	11	1	0	1	2012	Unidentified
Te11	2011-12-27	-4	2	11H01	11	1	0	1	2012	Unidentified
Te11	2011-12-27	-4	2	11H01	11	1	0	1	2012	Unidentified
Te11	2012-01-04	-3	1	11M01	11	1	1	0	2012	Stipa tenacissima
Te11	2012-01-04	-3	1	11M01	11	1	1	0	2012	Unidentified
Te11	2012-01-04	-3	1	11M01	11	1	1	0	2012	Unidentified
Te11	2012-01-04	-3	1	11M01	11	1	0	1	2012	Unidentified
Te11	2012-01-04	-3	1	11M01	11	1	1	0	2012	Pistacia lentiscus
Te11	2012-01-04	-3	1	11M01	11	1	0	1	2012	Unidentified
Te11	2012-01-04	-3	2	11H01	11	1	0	1	2012	Unidentified
Te11	2012-01-04	-3	2	11H01	11	1	1	0	2012	Unidentified
Te11	2012-01-04	-3	2	11H01	11	1	1	0	2012	Retama sphaerocarpa
Te11	2012-01-11	-2	2	11H01	11	1	1	0	2012	Unidentified
Te11	2012-01-11	-2	2	11H01	11	1	1	0	2012	Unidentified
Te25	2011-11-12	-13	1	25M01	3	1	0	1	2012	Unidentified
Te25	2011-11-12	-13	2	25H01	9	1	1	0	2012	Pinus halepensis
Te25	2011-11-12	-13	2	25H01	9	1	0	1	2012	Unidentified
Te25	2011-12-03	-9	1	25M01	3	1	0	1	2012	Unidentified
Te25	2011-12-03	-9	1	25M01	3	1	0	1	2012	Unidentified
Te25	2011-12-03	-9	1	25M01	3	1	0	1	2012	Unidentified
Te25	2011-12-03	-9	1	25M01	3	1	0	1	2012	Unidentified
Te25	2011-12-03	-9	1	25M01	3	1	0	1	2012	Unidentified
Te25	2011-12-03	-9	1	25M01	3	1	0	1	2012	Unidentified
Te25	2011-12-03	-9	2	25H01	9	1	1	0	2012	Pinus halepensis
Te25	2011-12-03	-9	2	25H01	9	1	1	0	2012	Pinus halepensis
Te25	2011-12-03	-9	2	25H01	9	1	0	1	2012	Unidentified
Te25	2011-12-03	-9	2	25H01	9	1	1	0	2012	Pinus halepensis
Te25	2011-12-03	-9	2	25H01	9	1	0	1	2012	Unidentified
Te25	2011-12-03	-9	2	25H01	9	1	0	1	2012	Unidentified
Te25	2011-12-03	-9	2	25H01	9	1	0	1	2012	Unidentified
Te25	2011-12-03	-9	2	25H01	9	1	0	1	2012	Unidentified
Te25	2011-12-21	-7	1	25M01	3	1	0	1	2012	Unidentified
Te25	2011-12-21	-7	1	25M01	3	1	0	1	2012	Unidentified
Te25	2011-12-21	-7	1	25M01	3	1	0	1	2012	Unidentified
Te25	2011-12-21	-7	2	25H01	9	1	1	0	2012	Unidentified
Te25	2011-12-21	-7	2	25H01	9	1	0	1	2012	Unidentified
Te25	2011-12-21	-7	2	25H01	9	1	0	1	2012	Unidentified
Te25	2012-01-05	-5	1	25M01	3	1	1	0	2012	Retama sphaerocarpa
Te25	2012-01-05	-5	2	25H01	9	1	1	0	2012	Retama sphaerocarpa
Te25	2012-01-13	-3	1	25M01	3	1	1	0	2012	Pistacia lentiscus
Te25	2012-01-13	-3	1	25M01	3	1	1	0	2012	Stipa tenacissima
Te25	2012-01-13	-3	2	25H01	9	1	1	0	2012	Pistacia lentiscus
Te25	2012-01-13	-3	2	25H01	9	1	1	0	2012	Retama sphaerocarpa
Te25	2012-01-21	-2	1	25M01	3	1	1	0	2012	Stipa tenacissima
Te25	2012-01-21	-2	1	25M01	3	1	1	0	2012	Unidentified
Te25	2012-01-21	-2	2	25H01	9	1	1	0	2012	Retama sphaerocarpa
Te25	2012-01-21	-2	2	25H01	9	1	1	0	2012	Pistacia lentiscus
Te25	2012-01-26	-1	1	25M01	3	1	0	1	2012	Unidentified
Te25	2012-01-26	-1	2	25H01	9	1	1	0	2012	Pistacia lentiscus
Te25	2012-01-26	-1	2	25H01	9	1	1	0	2012	Retama sphaerocarpa
Te21	2011-11-11	-12	1	21M01	11	1	0	1	2012	Unidentified
Te21	2011-11-11	-12	1	21M01	11	1	1	0	2012	Pino carrasco
Te21	2011-11-11	-12	1	21M01	11	1	1	0	2012	Pino carrasco
Te21	2011-11-11	-12	1	21M01	11	1	1	0	2012	Unidentified
Te21	2011-11-11	-12	1	21M01	11	1	0	1	2012	Unidentified
Te21	2011-11-11	-12	1	21M01	11	1	0	1	2012	Unidentified
Te21	2011-11-11	-12	1	21M01	11	1	1	0	2012	Pinus halepensis
Te21	2011-11-11	-12	1	21M01	11	1	1	0	2012	Pinus halepensis
Te21	2011-11-11	-12	1	21M01	11	1	1	0	2012	Stipa tenacissima
Te21	2011-11-11	-12	1	21M01	11	1	0	1	2012	Unidentified
Te21	2011-11-11	-12	2	21H01	11	1	0	1	2012	Unidentified
Te21	2011-11-11	-12	2	21H01	11	1	0	1	2012	Unidentified
Te21	2011-11-11	-12	2	21H01	11	1	0	1	2012	Unidentified
Te21	2011-11-11	-12	2	21H01	11	1	1	0	2012	Pinus halepensis
Te21	2011-11-11	-12	2	21H01	11	1	1	0	2012	Unidentified
Te21	2011-11-11	-12	2	21H01	11	1	0	1	2012	Unidentified
Te21	2011-12-09	-8	1	21M01	11	1	1	0	2012	Pinus halepensis
Te21	2011-12-09	-8	1	21M01	11	1	1	0	2012	Pistacia lentiscus
Te21	2011-12-09	-8	1	21M01	11	1	1	0	2012	Pistacia lentiscus
Te21	2011-12-09	-8	2	21H01	11	1	1	0	2012	Pinus halepensis
Te21	2011-12-09	-8	2	21H01	11	1	1	0	2012	Unidentified
Te21	2011-12-09	-8	2	21H01	11	1	0	1	2012	Unidentified
Te21	2011-12-16	-7	1	21M01	11	1	0	1	2012	Unidentified
Te21	2011-12-22	-6	1	21M01	11	1	0	1	2012	Unidentified
Te21	2011-12-22	-6	2	21H01	11	1	1	0	2012	Unidentified
Te21	2011-12-22	-6	2	21H01	11	1	1	0	2012	Unidentified
Te21	2011-12-22	-6	2	21H01	11	1	1	0	2012	Unidentified
Te21	2011-12-30	-5	1	21M01	11	1	0	1	2012	Unidentified
Te21	2012-01-20	-2	1	21M01	11	1	1	0	2012	Pistacia lentiscus
Te21	2012-01-20	-2	1	21M01	11	1	0	1	2012	Unidentified
Te21	2012-01-20	-2	1	21M01	11	1	0	1	2012	Unidentified
Te21	2012-01-20	-2	1	21M01	11	1	1	0	2012	Unidentified
Te21	2012-01-20	-2	2	21H01	11	1	1	0	2012	Pistacia lentiscus
Te21	2012-01-20	-2	2	21H01	11	1	1	0	2012	Unidentified
Te21	2012-01-25	-1	1	21M01	11	1	1	0	2012	Pistacia lentiscus
Te21	2012-01-25	-1	2	21H01	11	1	1	0	2012	Pistacia lentiscus
Te06	2011-11-13	-10	1	06M01	5	1	0	1	2012	Unidentified
Te06	2011-11-13	-10	2	06H01	5	1	0	1	2012	Unidentified
Te06	2012-01-15	-1	2	06H01	5	1	1	0	2012	Unidentified
Te24	2010-11-15	-12	1	24M01	9	1	1	0	2011	Pinus halepensis
Te24	2010-11-15	-12	2	24H01	9	1	1	0	2011	Pinus halepensis
Te24	2010-11-15	-12	2	24H01	9	1	0	1	2011	Pinus halepensis
Te18	2010-10-20	-14	1	18M01	14	1	1	0	2011	Unidentified
Te18	2010-10-20	-14	1	18M01	14	1	1	0	2011	Unidentified
Te18	2010-10-20	-14	1	18M01	14	1	1	0	2011	Unidentified
Te18	2010-10-20	-14	2	18H01	16	1	0	1	2011	Unidentified
Te18	2010-11-03	-12	1	18M01	14	1	0	1	2011	Unidentified
Te18	2010-11-03	-12	1	18M01	14	1	0	1	2011	Unidentified
Te18	2010-11-03	-12	2	18H01	16	1	0	1	2011	Unidentified
Te18	2010-12-15	-6	1	18M01	14	1	0	1	2011	Unidentified
Te18	2010-12-15	-6	1	18M01	14	1	0	1	2011	Unidentified
Te18	2010-12-15	-6	1	18M01	14	1	0	1	2011	Unidentified
Te18	2010-12-15	-6	2	18H01	16	1	0	1	2011	Unidentified
Te18	2010-12-15	-6	2	18H01	16	1	0	1	2011	Unidentified
Te18	2010-12-23	-5	1	18M01	14	1	1	0	2011	Unidentified
Te18	2010-12-23	-5	1	18M01	14	1	1	0	2011	Unidentified
Te18	2010-12-30	-4	1	18M01	14	1	0	1	2011	Unidentified
Te18	2010-12-30	-4	1	18M01	14	1	0	1	2011	Unidentified
Te18	2010-12-30	-4	1	18M01	14	1	1	0	2011	Unidentified
Te18	2010-12-30	-4	1	18M01	14	1	1	0	2011	Unidentified
Te18	2010-12-30	-4	2	18H01	16	1	1	0	2011	Unidentified
Te18	2010-12-30	-4	2	18H01	16	1	1	0	2011	Rosmarinus officinalis
Te18	2010-12-30	-4	2	18H01	16	1	0	1	2011	Unidentified
Te18	2011-01-05	-3	1	18M01	14	1	1	0	2011	Pinus halepensis
Te18	2011-01-12	-2	1	18M01	14	1	1	0	2011	Pinus halepensis
Te18	2011-01-12	-2	1	18M01	14	1	1	0	2011	Pinus halepensis
Te18	2011-01-12	-2	2	18H01	16	1	1	0	2011	Pinus halepensis
Te18	2011-01-12	-2	2	18H01	16	1	1	0	2011	Pinus halepensis
Te18	2011-01-18	-1	1	18M01	14	1	0	1	2011	Unidentified
Te18	2011-01-18	-1	1	18M01	14	1	1	0	2011	Pinus halepensis
Te18	2011-01-18	-1	1	18M01	14	1	1	0	2011	Unidentified
Te18	2011-01-18	-1	1	18M01	14	1	1	0	2011	Unidentified
Te13	2010-12-17	-6	2	13H01	10	1	1	0	2011	Unidentified
Te13	2010-12-17	-6	2	13H01	10	1	1	0	2011	Unidentified
Te13	2010-12-17	-6	2	13H01	10	1	1	0	2011	Unidentified
Te13	2010-12-17	-6	2	13H01	10	1	1	0	2011	Unidentified
Te13	2010-12-26	-5	1	13M01	10	1	1	0	2011	Retama sphaerocarpa
Te13	2010-12-26	-5	1	13M01	10	1	0	1	2011	Unidentified
Te13	2010-12-26	-5	1	13M01	10	1	1	0	2011	Pistacia lentiscus
Te13	2010-12-26	-5	1	13M01	10	1	0	1	2011	Unidentified
Te13	2010-12-26	-5	1	13M01	10	1	1	0	2011	Pistacia lentiscus
Te13	2010-12-26	-5	1	13M01	10	1	1	0	2011	Pistacia lentiscus
Te13	2010-12-26	-5	1	13M01	10	1	1	0	2011	Pistacia lentiscus
Te13	2010-12-26	-5	1	13M01	10	1	1	0	2011	Retama sphaerocarpa
Te13	2010-12-26	-5	2	13H01	10	1	0	1	2011	Unidentified
Te13	2010-12-26	-5	2	13H01	10	1	1	0	2011	Pistacia lentiscus
Te13	2010-12-26	-5	2	13H01	10	1	1	0	2011	Pistacia lentiscus
Te13	2010-12-26	-5	2	13H01	10	1	0	1	2011	Unidentified
Te13	2010-12-26	-5	2	13H01	10	1	0	1	2011	Unidentified
Te13	2010-12-26	-5	2	13H01	10	1	1	0	2011	Pistacia lentiscus
Te13	2010-12-26	-5	2	13H01	10	1	1	0	2011	Retama sphaerocarpa
Te13	2010-12-26	-5	2	13H01	10	1	1	0	2011	Pistacia lentiscus
Te13	2010-12-26	-5	2	13H01	10	1	1	0	2011	Retama sphaerocarpa
Te13	2011-01-09	-3	1	13M01	10	1	1	0	2011	Retama sphaerocarpa
Te13	2011-01-09	-3	1	13M01	10	1	1	0	2011	Retama sphaerocarpa
Te13	2011-01-09	-3	1	13M01	10	1	1	0	2011	Retama sphaerocarpa
Te13	2011-01-09	-3	1	13M01	10	1	0	1	2011	Unidentified
Te13	2011-01-09	-3	1	13M01	10	1	0	1	2011	Unidentified
Te13	2011-01-09	-3	1	13M01	10	1	1	0	2011	Pistacia lentiscus
Te13	2011-01-09	-3	1	13M01	10	1	1	0	2011	Unidentified
Te13	2011-01-09	-3	1	13M01	10	1	1	0	2011	Unidentified
Te13	2011-01-09	-3	1	13M01	10	1	1	0	2011	Unidentified
Te13	2011-01-09	-3	1	13M01	10	1	0	1	2011	Unidentified
Te13	2011-01-09	-3	2	13H01	10	1	1	0	2011	Retama sphaerocarpa
Te13	2011-01-09	-3	2	13H01	10	1	1	0	2011	Retama sphaerocarpa
Te13	2011-01-09	-3	2	13H01	10	1	1	0	2011	Retama sphaerocarpa
Te13	2011-01-09	-3	2	13H01	10	1	1	0	2011	Retama sphaerocarpa
Te13	2011-01-09	-3	2	13H01	10	1	1	0	2011	Retama sphaerocarpa
Te13	2011-01-09	-3	2	13H01	10	1	1	0	2011	Unidentified
Te13	2011-01-09	-3	2	13H01	10	1	1	0	2011	Pinus halepensis
Te13	2011-01-09	-3	2	13H01	10	1	0	1	2011	Unidentified
Te13	2011-01-09	-3	2	13H01	10	1	1	0	2011	Pistacia lentiscus
Te13	2011-01-09	-3	2	13H01	10	1	1	0	2011	Unidentified
Te13	2011-01-09	-3	2	13H01	10	1	1	0	2011	Unidentified
Te13	2011-01-15	-2	1	13M01	10	1	1	0	2011	Pistacia lentiscus
Te13	2011-01-15	-2	1	13M01	10	1	1	0	2011	Pistacia lentiscus
Te13	2011-01-15	-2	1	13M01	10	1	1	0	2011	Unidentified
Te13	2011-01-15	-2	1	13M01	10	1	1	0	2011	Pistacia lentiscus
Te13	2011-01-15	-2	2	13H01	10	1	1	0	2011	Pistacia lentiscus
Te13	2011-01-15	-2	2	13H01	10	1	1	0	2011	Pistacia lentiscus
Te13	2011-01-15	-2	2	13H01	10	1	1	0	2011	Pistacia lentiscus
Te13	2011-01-15	-2	2	13H01	10	1	1	0	2011	Unidentified
Te13	2011-01-15	-2	2	13H01	10	1	1	0	2011	Pinus halepensis
Te13	2011-01-22	-1	1	13M01	10	1	1	0	2011	Pinus halepensis
Te13	2011-01-22	-1	2	13H01	10	1	1	0	2011	Pinus halepensis
Te04	2010-11-08	-13	2	04H01	9	1	0	1	2011	Unidentified
Te04	2010-12-07	-9	2	04H01	9	1	0	1	2011	Unidentified
Te04	2010-10-25	-7	1	04M01	14	1	1	0	2011	Pinus halepensis
Te04	2010-10-25	-7	1	04M01	14	1	0	1	2011	Unidentified
Te04	2010-10-25	-7	2	04H01	9	1	1	0	2011	Pinus halepensis
Te04	2010-10-25	-7	2	04H01	9	1	1	0	2011	Pinus halepensis
Te04	2010-10-25	-7	2	04H01	9	1	0	1	2011	Unidentified
Te04	2010-10-25	-7	2	04H01	9	1	0	1	2011	Unidentified
Te04	2010-10-25	-7	2	04H01	9	1	1	0	2011	Unidentified
Te04	2011-01-07	-4	1	04M01	14	1	1	0	2011	Pinus halepensis
Te04	2011-01-07	-4	1	04M01	14	1	0	1	2011	Unidentified
Te04	2011-01-07	-4	2	04H01	9	1	1	0	2011	Pinus halepensis
Te04	2011-01-07	-4	2	04H01	9	1	1	0	2011	Pinus halepensis
Te04	2011-01-07	-4	2	04H01	9	1	1	0	2011	Pinus halepensis
Te04	2011-01-14	-3	1	04M01	14	1	1	0	2011	Pinus halepensis
Te04	2011-01-14	-3	1	04M01	14	1	1	0	2011	Pinus halepensis
Te04	2011-01-14	-3	2	04H01	9	1	1	0	2011	Pinus halepensis
Te04	2011-01-21	-2	1	04M01	14	1	1	0	2011	Pinus halepensis
Te04	2011-01-21	-2	1	04M01	14	1	1	0	2011	Pinus halepensis
Te04	2011-01-21	-2	1	04M01	14	1	1	0	2011	Pinus halepensis
Te04	2011-01-21	-2	1	04M01	14	1	1	0	2011	Pinus halepensis
Te04	2011-01-21	-2	1	04M01	14	1	0	1	2011	Unidentified
Te04	2011-01-21	-2	1	04M01	14	1	1	0	2011	Pinus halepensis
Te04	2011-01-21	-2	1	04M01	14	1	1	0	2011	Pinus halepensis
Te04	2011-01-21	-2	1	04M01	14	1	1	0	2011	Pinus halepensis
Te04	2011-01-21	-2	2	04H01	9	1	1	0	2011	Pinus halepensis
Te04	2011-01-21	-2	2	04H01	9	1	0	1	2011	Unidentified
Te04	2011-01-21	-2	2	04H01	9	1	0	1	2011	Unidentified
Te04	2011-01-21	-2	2	04H01	9	1	1	0	2011	Pinus halepensis
Te04	2011-01-21	-2	2	04H01	9	1	0	1	2011	Unidentified
Te04	2011-01-28	-1	1	04M01	14	1	1	0	2011	Pinus halepensis
Te04	2011-01-28	-1	1	04M01	14	1	1	0	2011	Pinus halepensis
Te04	2011-01-28	-1	1	04M01	14	1	1	0	2011	Pistacia lentiscus
Te04	2011-01-28	-1	1	04M01	14	1	1	0	2011	Pistacia lentiscus
Te04	2011-01-28	-1	1	04M01	14	1	1	0	2011	Pinus halepensis
Te04	2011-01-28	-1	1	04M01	14	1	1	0	2011	Pinus halepensis
Te04	2011-01-28	-1	1	04M01	14	1	1	0	2011	Pinus halepensis
Te04	2011-01-28	-1	2	04H01	9	1	1	0	2011	Pinus halepensis
Te29	2010-11-10	-14	2	29H01	1	1	0	1	2011	Unidentified
Te29	2010-11-10	-14	2	29H01	1	1	0	1	2011	Unidentified
Te29	2011-01-07	-6	1	29M01	5	1	1	0	2011	Pinus halepensis
Te29	2011-01-07	-6	1	29M01	5	1	1	0	2011	Pistacia lentiscus
Te29	2011-01-07	-6	2	29H01	1	1	1	0	2011	Pinus halepensis
Te29	2011-01-07	-6	2	29H01	1	1	1	0	2011	Unidentified
Te29	2011-01-07	-6	2	29H01	1	1	1	0	2011	Pistacia lentiscus
Te29	2011-01-13	-5	1	29M01	5	1	0	1	2011	Unidentified
Te29	2011-01-13	-5	1	29M01	5	1	1	0	2011	Pinus halepensis
Te29	2011-01-13	-5	2	29H01	1	1	1	0	2011	Pinus halepensis
Te29	2011-01-21	-4	1	29M01	5	1	1	0	2011	Pinus halepensis
Te29	2011-01-21	-4	1	29M01	5	1	1	0	2011	Unidentified
Te29	2011-01-21	-4	1	29M01	5	1	1	0	2011	Pinus halepensis
Te29	2011-01-21	-4	2	29H01	1	1	0	1	2011	Unidentified
Te29	2011-01-21	-4	2	29H01	1	1	1	0	2011	Pinus halepensis
Te29	2011-01-28	-3	1	29M01	5	1	1	0	2011	Pinus halepensis
Te29	2011-01-28	-3	1	29M01	5	1	1	0	2011	Pinus halepensis
Te29	2011-01-28	-3	1	29M01	5	1	1	0	2011	Unidentified
Te29	2011-01-28	-3	2	29H01	1	1	1	0	2011	Pinus halepensis
Te29	2011-01-28	-3	2	29H01	1	1	1	0	2011	Pinus halepensis
Te29	2011-01-28	-3	2	29H01	1	1	1	0	2011	Pinus halepensis
Te29	2011-01-28	-3	2	29H01	1	1	1	0	2011	Pinus halepensis
Te29	2011-02-04	-2	1	29M01	5	1	1	0	2011	Retama sphaerocarpa
Te29	2011-02-04	-2	1	29M01	5	1	1	0	2011	Pistacia lentiscus
Te29	2011-02-04	-2	2	29H01	1	1	1	0	2011	Pinus halepensis
Te29	2011-02-08	-1	1	29M01	5	1	1	0	2011	Pinus halepensis
Te29	2011-02-08	-1	1	29M01	5	1	1	0	2011	Pinus halepensis
Te29	2011-02-08	-1	1	29M01	5	1	1	0	2011	Pinus halepensis
Te29	2011-02-08	-1	1	29M01	5	1	1	0	2011	Retama sphaerocarpa
T29	2011-02-08	-1	2	29H01	1	1	1	0	2011	Pinus halepensis
Te30	2011-10-21	-16	1	30M01	3	1	0	1	2012	Unidentified
Te30	2011-10-21	-16	1	30M01	3	1	0	1	2012	Unidentified
Te30	2011-10-21	-16	1	30M01	3	1	1	0	2012	Retama sphaerocarpa
Te30	2011-10-21	-16	1	30M01	3	1	0	1	2012	Unidentified
Te30	2011-10-21	-16	1	30M01	3	1	0	1	2012	Unidentified
Te30	2011-10-21	-16	1	30M01	3	1	0	1	2012	Stipa tenacissima
Te30	2011-10-21	-16	1	30M01	3	1	0	1	2012	Unidentified
Te30	2011-10-21	-16	1	30M01	3	1	0	1	2012	Unidentified
Te30	2011-10-21	-16	1	30M01	3	1	0	1	2012	Unidentified
Te30	2011-10-21	-16	2	30H01	5	1	0	1	2012	Unidentified
Te30	2011-10-21	-16	2	30H01	5	1	0	1	2012	Unidentified
Te30	2011-10-21	-16	2	30H01	5	1	0	1	2012	Unidentified
Te30	2011-10-21	-16	2	30H01	5	1	0	1	2012	Unidentified
Te30	2011-10-21	-16	2	30H01	5	1	0	1	2012	Unidentified
Te30	2011-10-28	-15	1	30M01	3	1	1	0	2012	Stipa tenacissima
Te30	2011-10-28	-15	1	30M01	3	1	1	0	2012	Retama sphaerocarpa
Te30	2011-10-28	-15	1	30M01	3	1	0	1	2012	Unidentified
Te30	2011-10-28	-15	1	30M01	3	1	0	1	2012	Stipa tenacissima
Te30	2011-10-28	-15	1	30M01	3	1	0	1	2012	Unidentified
Te30	2011-10-28	-15	1	30M01	3	1	0	1	2012	Unidentified
Te30	2011-10-28	-15	1	30M01	3	1	1	0	2012	Retama sphaerocarpa
Te30	2011-10-28	-15	2	30H01	5	1	1	0	2012	Pinus halepensis
Te30	2011-10-28	-15	2	30H01	5	1	0	1	2012	Unidentified
Te30	2011-10-28	-15	2	30H01	5	1	1	0	2012	Stipa tenacissima
Te30	2011-10-28	-15	2	30H01	5	1	0	1	2012	Unidentified
Te30	2011-11-10	-14	1	30M01	3	1	0	1	2012	Unidentified
Te30	2011-11-10	-14	1	30M01	3	1	1	0	2012	Retama sphaerocarpa
Te30	2011-11-10	-14	1	30M01	3	1	0	1	2012	Unidentified
Te30	2011-11-10	-14	1	30M01	3	1	1	0	2012	Stipa tenacissima
Te30	2011-11-10	-14	1	30M01	3	1	1	0	2012	Pinus halepensis
Te30	2011-11-10	-14	2	30H01	5	1	0	1	2012	Unidentified
Te30	2011-11-10	-14	2	30H01	5	1	0	1	2012	Unidentified
Te30	2011-11-10	-14	2	30H01	5	1	0	1	2012	Unidentified
Te30	2011-11-21	-12	1	30M01	3	1	0	1	2012	Unidentified
Te30	2011-11-21	-12	2	30H01	5	1	1	0	2012	Unidentified
Te30	2011-11-21	-12	2	30H01	5	1	0	1	2012	Unidentified
Te30	2011-12-27	-7	1	30M01	3	1	1	0	2012	Unidentified
Te30	2011-12-27	-7	1	30M01	3	1	1	0	2012	Unidentified
Te30	2011-12-27	-7	2	30H01	5	1	1	0	2012	Unidentified
Te30	2011-12-27	-7	2	30H01	5	1	1	0	2012	Unidentified
Te30	2012-01-03	-6	2	30H01	5	1	0	1	2012	Unidentified
Te30	2012-01-10	-5	1	30M01	3	1	0	1	2012	Unidentified
Te30	2012-01-10	-5	1	30M01	3	1	1	0	2012	Retama sphaerocarpa
Te30	2012-01-10	-5	1	30M01	3	1	1	0	2012	Retama sphaerocarpa
Te30	2012-01-10	-5	1	30M01	3	1	0	1	2012	Unidentified
Te30	2012-01-10	-5	1	30M01	3	1	1	0	2012	Retama sphaerocarpa
Te30	2012-01-10	-5	1	30M01	3	1	0	1	2012	Unidentified
Te30	2012-01-10	-5	1	30M01	3	1	0	1	2012	Unidentified
Te30	2012-01-10	-5	1	30M01	3	1	0	1	2012	Unidentified
Te30	2012-01-10	-5	1	30M01	3	1	0	1	2012	Unidentified
Te30	2012-01-10	-5	2	30H01	5	1	1	0	2012	Unidentified
Te30	2012-01-10	-5	2	30H01	5	1	1	0	2012	Unidentified
Te30	2012-01-10	-5	2	30H01	5	1	1	0	2012	Pinus halepensis
Te30	2012-01-10	-5	2	30H01	5	1	1	0	2012	Pinus halepensis
Te30	2012-01-10	-5	2	30H01	5	1	1	0	2012	Pinus halepensis
Te30	2012-01-10	-5	2	30H01	5	1	1	0	2012	Anthyllis cytisoides
Te30	2012-01-10	-5	2	30H01	5	1	1	0	2012	Pinus halepensis
Te30	2012-01-10	-5	2	30H01	5	1	0	1	2012	Unidentified
Te30	2012-01-10	-5	2	30H01	5	1	1	0	2012	Pinus halepensis
Te30	2012-01-25	-3	1	30M01	3	1	1	0	2012	Pinus halepensis
Te30	2012-01-25	-3	1	30M01	3	1	1	0	2012	Pinus halepensis
Te30	2012-01-25	-3	1	30M01	3	1	1	0	2012	Unidentified
Te30	2012-01-25	-3	1	30M01	3	1	0	1	2012	Unidentified
Te30	2012-01-25	-3	2	30H01	5	1	1	0	2012	Pinus halepensis
Te30	2012-01-25	-3	2	30H01	5	1	1	0	2012	Pinus halepensis
Te30	2012-02-01	-2	1	30M01	3	1	0	1	2012	Unidentified
Te30	2012-02-01	-2	1	30M01	3	1	0	1	2012	Unidentified
Te03	2011-10-20	-15	1	03M01	10	1	0	1	2012	Unidentified
Te03	2011-10-20	-15	1	03M01	10	1	0	1	2012	Unidentified
Te03	2011-10-20	-15	1	03M01	10	1	0	1	2012	Unidentified
Te03	2011-10-20	-15	1	03M01	10	1	0	1	2012	Unidentified
Te03	2011-10-20	-15	1	03M01	10	1	0	1	2012	Unidentified
Te03	2011-10-20	-15	1	03M01	10	1	0	1	2012	Unidentified
Te03	2011-10-20	-15	1	03M01	10	1	0	1	2012	Unidentified
Te03	2011-10-20	-15	1	03M01	10	1	0	1	2012	Unidentified
Te03	2011-10-20	-15	1	03M01	10	1	0	1	2012	Unidentified
Te03	2011-10-20	-15	1	03M01	10	1	0	1	2012	Unidentified
Te03	2011-10-20	-15	2	03H01	11	1	0	1	2012	Unidentified
Te03	2011-10-20	-15	2	03H01	11	1	0	1	2012	Unidentified
Te03	2011-10-20	-15	2	03H01	11	1	1	0	2012	Pinus halepensis
Te03	2011-10-20	-15	2	03H01	11	1	0	1	2012	Unidentified
Te03	2011-10-20	-15	2	03H01	11	1	0	1	2012	Unidentified
Te03	2011-10-20	-15	2	03H01	11	1	0	1	2012	Unidentified
Te03	2011-10-20	-15	2	03H01	11	1	0	1	2012	Unidentified
Te03	2011-10-24	-14	1	03M01	10	1	0	1	2012	Unidentified
Te03	2011-10-24	-14	1	03M01	10	1	0	1	2012	Unidentified
Te03	2011-10-24	-14	1	03M01	10	1	0	1	2012	Unidentified
Te03	2011-10-24	-14	1	03M01	10	1	0	1	2012	Unidentified
Te03	2011-10-24	-14	1	03M01	10	1	0	1	2012	Unidentified
Te03	2011-10-24	-14	1	03M01	10	1	1	0	2012	Pinus halepensis
Te03	2011-10-24	-14	1	03M01	10	1	1	0	2012	Pinus halepensis
Te03	2011-10-24	-14	1	03M01	10	1	0	1	2012	Unidentified
Te03	2011-10-24	-14	1	03M01	10	1	0	1	2012	Unidentified
Te03	2011-10-24	-14	1	03M01	10	1	0	1	2012	Unidentified
Te03	2011-10-24	-14	2	03H01	11	1	1	0	2012	Pinus halepensis
Te03	2011-10-24	-14	2	03H01	11	1	1	0	2012	Pinus halepensis
Te03	2011-10-24	-14	2	03H01	11	1	0	1	2012	Unidentified
Te03	2011-10-24	-14	2	03H01	11	1	1	0	2012	Pinus halepensis
Te03	2011-10-24	-14	2	03H01	11	1	0	1	2012	Unidentified
Te03	2011-10-24	-14	2	03H01	11	1	0	1	2012	Unidentified
Te03	2011-10-24	-14	2	03H01	11	1	0	1	2012	Unidentified
Te03	2011-11-08	-12	1	03M01	10	1	0	1	2012	Unidentified
Te03	2011-11-08	-12	1	03M01	10	1	0	1	2012	Unidentified
Te03	2011-11-08	-12	1	03M01	10	1	0	1	2012	Unidentified
Te03	2011-11-08	-12	1	03M01	10	1	0	1	2012	Unidentified
Te03	2011-11-08	-12	2	03H01	11	1	1	0	2012	Unidentified
Te03	2011-11-08	-12	2	03H01	11	1	1	0	2012	Unidentified
Te03	2011-11-08	-12	2	03H01	11	1	0	1	2012	Unidentified
Te03	2011-11-08	-12	2	03H01	11	1	1	0	2012	Unidentified
Te03	2011-11-08	-12	2	03H01	11	1	1	0	2012	Unidentified
Te03	2011-11-08	-12	2	03H01	11	1	1	0	2012	Pinus halepensis
Te03	2011-11-14	-11	1	03M01	10	1	1	0	2012	Pinus halepensis
Te03	2011-11-14	-11	1	03M01	10	1	0	1	2012	Unidentified
Te03	2011-11-14	-11	2	03H01	11	1	1	0	2012	Pinus halepensis
Te03	2011-11-14	-11	2	03H01	11	1	1	0	2012	Pinus halepensis
Te03	2011-12-05	-8	2	03H01	11	1	0	1	2012	Pinus halepensis
Te03	2011-12-19	-6	1	03M01	10	1	0	1	2012	Stipa tenacissima
Te03	2011-12-19	-6	2	03H01	11	1	1	0	2012	Unidentified
Te03	2011-12-19	-6	2	03H01	11	1	0	1	2012	Stipa tenacissima
Te03	2011-12-19	-6	2	03H01	11	1	0	1	2012	Stipa tenacissima
Te03	2011-12-19	-6	2	03H01	11	1	0	1	2012	Unidentified
Te03	2011-12-19	-6	2	03H01	11	1	0	1	2012	Unidentified
Te03	2011-12-26	-5	1	03M01	10	1	1	0	2012	Unidentified
Te03	2011-12-26	-5	1	03M01	10	1	1	0	2012	Unidentified
Te03	2011-12-26	-5	1	03M01	10	1	1	0	2012	Unidentified
Te03	2011-12-26	-5	1	03M01	10	1	1	0	2012	Unidentified
Te03	2011-12-26	-5	1	03M01	10	1	1	0	2012	Unidentified
Te03	2011-12-26	-5	1	03M01	10	1	1	0	2012	Unidentified
Te03	2011-12-26	-5	1	03M01	10	1	1	0	2012	Pinus halepensis
Te03	2011-12-26	-5	2	03H01	11	1	0	1	2012	Unidentified
Te03	2011-12-26	-5	2	03H01	11	1	1	0	2012	Unidentified
Te03	2011-12-26	-5	2	03H01	11	1	1	0	2012	Unidentified
Te03	2011-12-26	-5	2	03H01	11	1	1	0	2012	Unidentified
Te03	2012-01-02	-4	2	03H01	11	1	1	0	2012	Pinus halepensis
Te03	2012-01-09	-3	1	03M01	10	1	1	0	2012	Unidentified
Te03	2012-01-09	-3	1	03M01	10	1	1	0	2012	Retama sphaerocarpa
Te03	2012-01-09	-3	1	03M01	10	1	1	0	2012	Retama sphaerocarpa
Te03	2012-01-09	-3	2	03H01	11	1	1	0	2012	Unidentified
Te03	2012-01-09	-3	2	03H01	11	1	0	1	2012	Chamaerops humilis
Te03	2012-01-19	-2	1	03M01	10	1	1	0	2012	Unidentified
Te03	2012-01-19	-2	1	03M01	10	1	1	0	2012	Pinus halepensis
Te03	2012-01-19	-2	1	03M01	10	1	0	1	2012	Chamaerops humilis
Te03	2012-01-19	-2	1	03M01	10	1	0	1	2012	Chamaerops humilis
Te03	2012-01-19	-2	2	03H01	11	1	0	1	2012	Chamaerops humilis
Te03	2012-01-19	-2	2	03H01	11	1	1	0	2012	Pinus halepensis
Te03	2012-01-19	-2	2	03H01	11	1	0	1	2012	Chamaerops humilis
Te03	2012-01-23	-1	1	03M01	10	1	1	0	2012	Unidentified
Te03	2012-01-23	-1	1	03M01	10	1	0	1	2012	Unidentified
Te03	2012-01-23	-1	1	03M01	10	1	0	1	2012	Chamaerops humilis
Te03	2012-01-23	-1	1	03M01	10	1	1	0	2012	Unidentified
Te03	2012-01-23	-1	1	03M01	10	1	1	0	2012	Pinus halepensis
Te03	2012-01-23	-1	1	03M01	10	1	1	0	2012	Pinus halepensis
Te03	2012-01-23	-1	1	03M01	10	1	1	0	2012	Pinus halepensis
Te03	2012-01-23	-1	1	03M01	10	1	0	1	2012	Chamaerops humilis
Te03	2012-01-23	-1	1	03M01	10	1	1	0	2012	Pinus halepensis
Te03	2012-01-23	-1	1	03M01	10	1	1	0	2012	Pinus halepensis
Te03	2012-01-23	-1	1	03M01	10	1	1	0	2012	Pinus halepensis
Te03	2012-01-23	-1	1	03M01	10	1	1	0	2012	Pinus halepensis
Te03	2012-01-23	-1	1	03M01	10	1	1	0	2012	Pinus halepensis
Te03	2012-01-23	-1	1	03M01	10	1	1	0	2012	Pinus halepensis
Te03	2012-01-23	-1	1	03M01	10	1	1	0	2012	Pinus halepensis
Te03	2012-01-23	-1	1	03M01	10	1	0	1	2012	Unidentified
Te03	2012-01-23	-1	1	03M01	10	1	1	0	2012	Pinus halepensis
Te03	2012-01-23	-1	2	03H01	11	1	0	1	2012	Chamaerops humilis
Te03	2012-01-23	-1	2	03H01	11	1	0	1	2012	Chamaerops humilis
Te03	2012-01-23	-1	2	03H01	11	1	0	1	2012	Chamaerops humilis
Te03	2012-01-23	-1	2	03H01	11	1	1	0	2012	Pinus halepensis
Te14	2013-10-21	-15	1	14M01	13	1	0	1	2014	Unidentified
Te14	2013-10-21	-15	1	14M01	13	1	0	1	2014	Unidentified
Te14	2013-10-21	-15	1	14M01	13	1	1	0	2014	Pinus halepensis
Te14	2013-10-21	-15	1	14M01	13	1	0	1	2014	Unidentified
Te14	2013-10-21	-15	1	14M01	13	1	0	1	2014	Unidentified
Te14	2013-10-21	-15	2	14H01	16	1	0	1	2014	Unidentified
Te14	2013-10-21	-15	2	14H01	16	1	0	1	2014	Unidentified
Te14	2013-11-04	-13	1	14M01	13	1	0	1	2014	Unidentified
Te14	2013-11-04	-13	1	14M01	13	1	0	1	2014	Unidentified
Te14	2013-11-04	-13	1	14M01	13	1	0	1	2014	Unidentified
Te14	2013-11-04	-13	1	14M01	13	1	0	1	2014	Unidentified
Te14	2013-11-04	-13	1	14M01	13	1	0	1	2014	Unidentified
Te14	2013-11-04	-13	1	14M01	13	1	0	1	2014	Unidentified
Te14	2013-11-04	-13	1	14M01	13	1	0	1	2014	Unidentified
Te14	2013-11-04	-13	1	14M01	13	1	1	0	2014	Pinus halepensis
Te14	2013-11-04	-13	1	14M01	13	1	1	0	2014	Pinus halepensis
Te14	2013-11-04	-13	1	14M01	13	1	0	1	2014	Unidentified
Te14	2013-11-04	-13	1	14M01	13	1	0	1	2014	Unidentified
Te14	2013-11-04	-13	1	14M01	13	1	0	1	2014	Unidentified
Te14	2013-11-04	-13	2	14H01	16	1	1	0	2014	Pinus halepensis
Te14	2013-11-04	-13	2	14H01	16	1	0	1	2014	Unidentified
Te14	2013-11-04	-13	2	14H01	16	1	1	0	2014	Pinus halepensis
Te14	2013-11-04	-13	2	14H01	16	1	0	1	2014	Unidentified
Te14	2013-11-11	-12	1	14M01	13	1	0	1	2014	Unidentified
Te14	2013-11-11	-12	1	14M01	13	1	1	0	2014	Pinus halepensis
Te14	2013-11-11	-12	1	14M01	13	1	0	1	2014	Unidentified
Te14	2013-11-11	-12	1	14M01	13	1	0	1	2014	Unidentified
Te14	2013-11-11	-12	1	14M01	13	1	1	0	2014	Pinus halepensis
Te14	2013-11-11	-12	1	14M01	13	1	1	0	2014	Pinus halepensis
Te14	2013-11-11	-12	1	14M01	13	1	1	0	2014	Pinus halepensis
Te14	2013-11-11	-12	1	14M01	13	1	0	1	2014	Unidentified
Te14	2013-11-11	-12	1	14M01	13	1	0	1	2014	Unidentified
Te14	2013-11-11	-12	1	14M01	13	1	0	1	2014	Unidentified
Te14	2013-11-11	-12	1	14M01	13	1	0	1	2014	Unidentified
Te14	2013-11-11	-12	2	14H01	16	1	0	1	2014	Unidentified
Te14	2013-11-11	-12	2	14H01	16	1	0	1	2014	Unidentified
Te14	2013-11-11	-12	2	14H01	16	1	1	0	2014	Pinus halepensis
Te14	2013-11-11	-12	2	14H01	16	1	0	1	2014	Unidentified
Te14	2013-11-11	-12	2	14H01	16	1	1	0	2014	Pinus halepensis
Te14	2013-12-02	-9	1	14M01	13	1	1	0	2014	Pinus halepensis
Te14	2013-12-02	-9	1	14M01	13	1	0	1	2014	Unidentified
Te14	2013-12-02	-9	1	14M01	13	1	0	1	2014	Unidentified
Te14	2013-12-02	-9	1	14M01	13	1	1	0	2014	Pinus halepensis
Te14	2013-12-02	-9	1	14M01	13	1	1	0	2014	Pinus halepensis
Te14	2013-12-02	-9	1	14M01	13	1	0	1	2014	Unidentified
Te14	2013-12-02	-9	1	14M01	13	1	0	1	2014	Unidentified
Te14	2013-12-02	-9	1	14M01	13	1	1	0	2014	Pinus halepensis
Te14	2013-12-02	-9	1	14M01	13	1	1	0	2014	Pinus halepensis
Te14	2013-12-02	-9	1	14M01	13	1	1	0	2014	Pinus halepensis
Te14	2013-12-02	-9	1	14M01	13	1	1	0	2014	Pinus halepensis
Te14	2013-12-02	-9	1	14M01	13	1	1	0	2014	Pinus halepensis
Te14	2013-12-02	-9	1	14M01	13	1	1	0	2014	Pinus halepensis
Te14	2013-12-02	-9	1	14M01	13	1	1	0	2014	Pinus halepensis
Te14	2013-12-02	-9	1	14M01	13	1	0	1	2014	Unidentified
Te14	2013-12-02	-9	2	14H01	16	1	1	0	2014	Pinus halepensis
Te14	2013-12-02	-9	2	14H01	16	1	1	0	2014	Pinus halepensis
Te14	2013-12-02	-9	2	14H01	16	1	0	1	2014	Unidentified
Te14	2013-12-02	-9	2	14H01	16	1	1	0	2014	Pinus halepensis
Te14	2013-12-02	-9	2	14H01	16	1	1	0	2014	Pinus halepensis
Te14	2013-12-02	-9	2	14H01	16	1	1	0	2014	Pinus halepensis
Te14	2013-12-02	-9	2	14H01	16	1	1	0	2014	Pinus halepensis
Te14	2013-12-02	-9	2	14H01	16	1	1	0	2014	Pinus halepensis
Te14	2013-12-02	-9	2	14H01	16	1	1	0	2014	Pinus halepensis
Te14	2013-12-31	-5	1	14M01	13	1	1	0	2014	Pinus halepensis
Te14	2013-12-31	-5	1	14M01	13	1	0	1	2014	Unidentified
Te14	2013-12-31	-5	1	14M01	13	1	0	1	2014	Unidentified
Te14	2013-12-31	-5	1	14M01	13	1	1	0	2014	Pinus halepensis
Te14	2013-12-31	-5	1	14M01	13	1	1	0	2014	Pinus halepensis
Te14	2013-12-31	-5	1	14M01	13	1	0	1	2014	Unidentified
Te14	2013-12-31	-5	1	14M01	13	1	1	0	2014	Pinus halepensis
Te14	2013-12-31	-5	1	14M01	13	1	0	1	2014	Unidentified
Te14	2013-12-31	-5	1	14M01	13	1	0	1	2014	Unidentified
Te14	2013-12-31	-5	1	14M01	13	1	0	1	2014	Unidentified
Te14	2013-12-31	-5	1	14M01	13	1	1	0	2014	Pinus halepensis
Te14	2013-12-31	-5	1	14M01	13	1	1	0	2014	Pinus halepensis
Te14	2013-12-31	-5	1	14M01	13	1	1	0	2014	Pinus halepensis
Te14	2013-12-31	-5	1	14M01	13	1	1	0	2014	Pinus halepensis
Te14	2013-12-31	-5	1	14M01	13	1	1	0	2014	Pinus halepensis
Te14	2013-12-31	-5	1	14M01	13	1	1	0	2014	Pinus halepensis
Te14	2013-12-31	-5	2	14H01	16	1	1	0	2014	Pinus halepensis
Te14	2013-12-31	-5	2	14H01	16	1	0	1	2014	Unidentified
Te14	2013-12-31	-5	2	14H01	16	1	1	0	2014	Pinus halepensis
Te14	2013-12-31	-5	2	14H01	16	1	0	1	2014	Unidentified
Te14	2013-12-31	-5	2	14H01	16	1	1	0	2014	Pinus halepensis
Te14	2013-12-31	-5	2	14H01	16	1	1	0	2014	Pinus halepensis
Te14	2013-12-31	-5	2	14H01	16	1	1	0	2014	Pinus halepensis
Te14	2013-12-31	-5	2	14H01	16	1	1	0	2014	Pinus halepensis
Te14	2014-01-06	-4	1	14M01	13	1	1	0	2014	Pinus halepensis
Te14	2014-01-06	-4	1	14M01	13	1	1	0	2014	Pinus halepensis
Te14	2014-01-06	-4	2	14H01	16	1	1	0	2014	Pinus halepensis
Te14	2014-01-06	-4	2	14H01	16	1	1	0	2014	Pinus halepensis
Te14	2014-01-23	-2	1	14M01	13	1	1	0	2014	Pinus halepensis
Te14	2014-01-23	-2	1	14M01	13	1	1	0	2014	Unidentified
Te14	2014-01-23	-2	1	14M01	13	1	1	0	2014	Pinus halepensis
Te14	2014-01-23	-2	1	14M01	13	1	1	0	2014	Pinus halepensis
Te14	2014-01-23	-2	1	14M01	13	1	1	0	2014	Pinus halepensis
Te14	2014-01-23	-2	2	14H01	16	1	1	0	2014	Pinus halepensis
Te14	2014-01-23	-2	2	14H01	16	1	1	0	2014	Pinus halepensis
Te14	2014-01-29	-1	1	14M01	13	1	1	0	2014	Pinus halepensis
Te14	2014-01-29	-1	2	14H01	16	1	1	0	2014	Pinus halepensis
Te16	2013-10-26	-15	1	16M01	13	1	0	1	2014	Unidentified
Te16	2013-10-26	-15	1	16M01	13	1	0	1	2014	Unidentified
Te16	2013-10-26	-15	1	16M01	13	1	1	0	2014	Pinus halepensis
Te16	2013-10-26	-15	1	16M01	13	1	0	1	2014	Unidentified
Te16	2013-10-26	-15	1	16M01	13	1	0	1	2014	Unidentified
Te16	2013-10-26	-15	1	16M01	13	1	1	0	2014	Pinus halepensis
Te16	2013-10-26	-15	1	16M01	13	1	0	1	2014	Unidentified
Te16	2013-10-26	-15	1	16M01	13	1	0	1	2014	Unidentified
Te16	2013-10-26	-15	1	16M01	13	1	0	1	2014	Unidentified
Te16	2013-10-26	-15	1	16M01	13	1	1	0	2014	Pinus halepensis
Te16	2013-10-26	-15	2	16H01	14	1	0	1	2014	Unidentified
Te16	2013-10-26	-15	2	16H01	14	1	0	1	2014	Unidentified
Te16	2013-10-26	-15	2	16H01	14	1	1	0	2014	Pinus halepensis
Te16	2013-10-26	-15	2	16H01	14	1	0	1	2014	Unidentified
Te16	2013-11-14	-13	1	16M01	13	1	1	0	2014	Pinus halepensis
Te16	2013-11-14	-13	1	16M01	13	1	0	1	2014	Unidentified
Te16	2013-11-14	-13	1	16M01	13	1	0	1	2014	Unidentified
Te16	2013-11-14	-13	1	16M01	13	1	1	0	2014	Pinus halepensis
Te16	2013-11-14	-13	1	16M01	13	1	0	1	2014	Unidentified
Te16	2013-11-14	-13	1	16M01	13	1	1	0	2014	Pinus halepensis
Te16	2013-11-14	-13	1	16M01	13	1	0	1	2014	Unidentified
Te16	2013-11-14	-13	1	16M01	13	1	1	0	2014	Pinus halepensis
Te16	2013-11-14	-13	1	16M01	13	1	1	0	2014	Pinus halepensis
Te16	2013-11-14	-13	2	16H01	14	1	1	0	2014	Pinus halepensis
Te16	2013-11-14	-13	2	16H01	14	1	0	1	2014	Unidentified
Te16	2013-11-14	-13	2	16H01	14	1	0	1	2014	Unidentified
Te16	2013-11-14	-13	2	16H01	14	1	0	1	2014	Unidentified
Te16	2013-11-14	-13	2	16H01	14	1	1	0	2014	Pinus halepensis
Te16	2013-11-14	-13	2	16H01	14	1	1	0	2014	Pinus halepensis
Te16	2013-11-14	-13	2	16H01	14	1	1	0	2014	Pinus halepensis
Te16	2013-11-14	-13	2	16H01	14	1	1	0	2014	Pinus halepensis
Te16	2013-11-14	-13	2	16H01	14	1	1	0	2014	Pinus halepensis
Te16	2013-11-21	-12	1	16M01	13	1	1	0	2014	Pinus halepensis
Te16	2013-11-21	-12	1	16M01	13	1	0	1	2014	Unidentified
Te16	2013-11-21	-12	2	16H01	14	1	0	1	2014	Unidentified
Te16	2013-11-21	-12	2	16H01	14	1	1	0	2014	Pinus halepensis
Te16	2013-12-26	-7	1	16M01	13	1	1	0	2014	Pinus halepensis
Te16	2013-12-26	-7	1	16M01	13	1	1	0	2014	Pinus halepensis
Te16	2013-12-26	-7	1	16M01	13	1	0	1	2014	Unidentified
Te16	2013-12-26	-7	1	16M01	13	1	0	1	2014	Unidentified
Te16	2013-12-26	-7	1	16M01	13	1	1	0	2014	Pinus halepensis
Te16	2013-12-26	-7	1	16M01	13	1	0	1	2014	Unidentified
Te16	2013-12-26	-7	1	16M01	13	1	1	0	2014	Pinus halepensis
Te16	2013-12-26	-7	1	16M01	13	1	1	0	2014	Pinus halepensis
Te16	2013-12-26	-7	1	16M01	13	1	1	0	2014	Pinus halepensis
Te16	2013-12-26	-7	2	16H01	14	1	1	0	2014	Pinus halepensis
Te16	2013-12-26	-7	2	16H01	14	1	1	0	2014	Pinus halepensis
Te16	2013-12-26	-7	2	16H01	14	1	1	0	2014	Pinus halepensis
Te16	2013-12-26	-7	2	16H01	14	1	0	1	2014	Unidentified
Te16	2013-12-26	-7	2	16H01	14	1	1	0	2014	Pinus halepensis
Te16	2014-01-08	-5	1	16M01	13	1	1	0	2014	Pinus halepensis
Te16	2014-01-08	-5	1	16M01	13	1	0	1	2014	Unidentified
Te16	2014-01-08	-5	1	16M01	13	1	1	0	2014	Pinus halepensis
Te16	2014-01-08	-5	1	16M01	13	1	0	1	2014	Unidentified
Te16	2014-01-08	-5	1	16M01	13	1	1	0	2014	Pinus halepensis
Te16	2014-01-08	-5	1	16M01	13	1	1	0	2014	Pinus halepensis
Te16	2014-01-08	-5	1	16M01	13	1	1	0	2014	Pinus halepensis
Te16	2014-01-08	-5	1	16M01	13	1	1	0	2014	Pinus halepensis
Te16	2014-01-08	-5	2	16H01	14	1	1	0	2014	Pinus halepensis
Te16	2014-01-08	-5	2	16H01	14	1	0	1	2014	Unidentified
Te16	2014-01-08	-5	2	16H01	14	1	0	1	2014	Unidentified
Te16	2014-01-08	-5	2	16H01	14	1	1	0	2014	Pinus halepensis
Te16	2014-01-16	-4	1	16M01	13	1	1	0	2014	Pinus halepensis
Te16	2014-01-16	-4	1	16M01	13	1	1	0	2014	Pinus halepensis
Te16	2014-01-16	-4	1	16M01	13	1	0	1	2014	Unidentified
Te16	2014-01-16	-4	1	16M01	13	1	0	1	2014	Unidentified
Te16	2014-01-16	-4	1	16M01	13	1	1	0	2014	Pinus halepensis
Te16	2014-01-16	-4	1	16M01	13	1	1	0	2014	Pinus halepensis
Te16	2014-01-16	-4	1	16M01	13	1	1	0	2014	Pinus halepensis
Te16	2014-01-16	-4	1	16M01	13	1	1	0	2014	Pinus halepensis
Te16	2014-01-16	-4	1	16M01	13	1	1	0	2014	Pinus halepensis
Te16	2014-01-16	-4	1	16M01	13	1	1	0	2014	Pinus halepensis
Te16	2014-01-16	-4	1	16M01	13	1	1	0	2014	Pinus halepensis
Te16	2014-01-16	-4	1	16M01	13	1	1	0	2014	Pinus halepensis
Te16	2014-01-16	-4	2	16H01	14	1	0	1	2014	Unidentified
Te16	2014-01-16	-4	2	16H01	14	1	1	0	2014	Pinus halepensis
Te16	2014-01-16	-4	2	16H01	14	1	1	0	2014	Pinus halepensis
Te16	2014-01-16	-4	2	16H01	14	1	1	0	2014	Pinus halepensis
Te16	2014-01-16	-4	2	16H01	14	1	1	0	2014	Pinus halepensis
Te16	2014-01-16	-4	2	16H01	14	1	1	0	2014	Pinus halepensis
Te16	2014-01-23	-3	1	16M01	13	1	1	0	2014	Pinus halepensis
Te16	2014-01-23	-3	1	16M01	13	1	1	0	2014	Pinus halepensis
Te16	2014-01-23	-3	2	16H01	14	1	1	0	2014	Pinus halepensis
Te16	2014-01-23	-3	2	16H01	14	1	1	0	2014	Pinus halepensis

## Sheet: Table S3
Table S3. Acronym and description of variables
Acronym	Description
TERRI	The identity of the territory monitored
WEEK	Number of weeks before egg-laying until the week of the onset of laying
SEX	Individual sex (male/female)
IND	The identity of the individual involved
EXPER	Number of consecutive years that an individual occupies the same territory
NESTMAT	Number total of material supplied to the nest per day
FRESH	Number of fresh material supplied to the nest per day
HARD	Number of hard material supplied to the nest per day
CHICKS	Number of eaglets fledged (0-2)
BQI	Number of eaglets fledged for a particular individual/territory (0–2 fledgling/year) / the average number of eaglets in the monitored territories in the same year
YEAR	Year of observation
SPECIES	Plant species supplied to the nest
DATE	Observation date
NESTQ2	Nest quality expressed as categorical variable (high quality nests: nests with higher occupation of 5 years (1); low quality nests: nests wih lower occupation of 5 years (2))
